# Supplementary material for: A Colonic Organoid Model Challenged with the Large Toxins of Clostridioides difficile TcdA and TcdB Exhibit Deregulated Tight Junction Proteins
Source: Toxins (Basel). 2023 Nov 4;15(11):643. doi: 10.3390/toxins15110643 (PMC10674794; doi:10.3390/toxins15110643)
Supplement: Supplementary file 1 [file toxins-15-00643-s001.zip]

Archive with 3 entries (3 files):
- Supplemental Table S1 Upstream regulators after TcdA exposure - barrier-affecting cytokines_.xlsx
- Supplemental Table S2 Upstream regulators after TcdB exposure - barrier-affecting cytokines_.xlsx
- toxins-2674492-supplementary.pdf
