# Supplementary material for: A Colonic Organoid Model Challenged with the Large Toxins of Clostridioides difficile TcdA and TcdB Exhibit Deregulated Tight Junction Proteins
Source: Toxins (Basel). 2023 Nov 4;15(11):643. doi: 10.3390/toxins15110643 (PMC10674794; doi:10.3390/toxins15110643)
Supplement: Supplementary file 1 [file toxins-15-00643-s001.zip › Supplemental Table S1 Upstream regulators after TcdA exposure - barrier-affecting cytokines_.xlsx]

## Sheet: Sheet0
Upstream Regulator	Expr Log Ratio	Molecule Type	Predicted Activation State	Activation z-score	Flags	p-value of overlap	Target Molecules in Dataset	Mechanistic Network
KRAS	0,273	enzyme		-1,304		1,03E-14	AREG,ARHGEF2,CDKN1A,CLIC5,DUSP1,EPHB4,IQGAP2,KCNN4,KLF6,KRT16	53 (24)
EGFR	-0,165	kinase		1,540	bias	1,55E-10	AREG,CDKN1A,DUSP1,IQGAP2,KCNN4,KRT16,MUC5AC,PCDH1,PDLIM7,PLAUR	55 (20)
IgG		complex		-1,265		1,39E-08	AREG,CDKN1A,DUSP1,EZR,KLF2,KLK11,KRT16,MUC5AC,PLAUR,RHOB	51 (19)
TGFB1	0,141	growth factor	Activated	2,996		2,79E-08	AREG,ARHGEF2,ARID5B,CCRL2,CDKN1A,CEACAM5,DMTN,DUSP1,HAS3,HSPA1A/HSPA1B	54 (23)
camptothecin		chemical drug		1,979		4,72E-08	AREG,CCRL2,CDC42EP2,CDKN1A,HSPA1A/HSPA1B,IQGAP2,MBNL2,P2RY2,PCBP4,PDLIM7	33 (8)
MYC	0,667	transcription regulator		0,986	bias	5,92E-08	ATP13A2,CDKN1A,DUSP1,EZR,IMPACT,IQGAP2,ISG20,KLF6,MUC5AC,PDLIM7	48 (17)
U0126		chemical drug	Inhibited	-2,421	bias	9,68E-08	AREG,ARHGEF2,CDKN1A,CLCF1,DUSP1,KCNN4,MUC5AC,PHC2,PHLDA1,PLAUR	42 (22)
TP63	0,214	transcription regulator		0,793		1,68E-07	AREG,CDKN1A,DNAJB1,HAS3,HSPA1A/HSPA1B,KLF6,KRT16,P2RY2,PCBP4,PHC2	43 (15)
GNAQ	-0,109	enzyme		0,577	bias	1,86E-07	AREG,CLCF1,PHLDA1,PLAUR,RHOB,SERPINE1,SLCO4A1,TGFB2	47 (19)
RAF1	0,044	kinase	Activated	2,949	bias	2,81E-07	AREG,CDKN1A,EMP3,PHLDA1,PLAUR,PRSS3,SPRR1B,ST3GAL4,TUBB2A	41 (14)
dexamethasone		chemical drug		-0,324		3,02E-07	AREG,ARHGEF2,BCAR1,CDKN1A,CEACAM5,CEACAM6,CEACAM7,CORO2A,DUSP1,ELOVL1	45 (18)
GLI1	0,103	transcription regulator		0,397		3,12E-07	CDKN1A,CEACAM6,CLIC5,EZR,IQGAP2,KLF13,KLF6,KLK11,MUC5AC,PLAUR	29 (5)
AGN194204		chemical drug		1,778	bias	3,52E-07	CDKN1A,DGKA,DUSP1,EMP3,KLF6,PHLDA1,PLAC8,SLCO4A1,STRA6
tretinoin		chemical drug	Activated	2,356	bias	3,74E-07	AREG,CCRL2,CDKN1A,CEACAM6,DUSP1,EMP3,HOXA-AS2,HS3ST1,KLF13,KRT16	52 (20)
EGF	0,016	growth factor	Activated	3,237	bias	4,12E-07	AREG,ARHGEF2,CDKN1A,CEACAM7,DUSP1,EZR,HAS3,KRT16,MUC5AC,PLAUR	52 (18)
TNF	-0,163	cytokine	Activated	2,780	bias	4,35E-07	ARID5B,CCRL2,CDC42EP2,CDKN1A,CLCF1,DGKA,DUSP1,GNA15,HAS3,HSPA1A/HSPA1B	58 (23)
raloxifene		chemical drug		-0,817		5,04E-07	AREG,CDKN1A,DUSP1,HSPA1A/HSPA1B,KLF6,RHOA,SERPINE1,TGFB2	43 (16)
SMARCA4	-0,041	transcription regulator	Activated	3,007	bias	5,49E-07	AREG,CCRL2,CDKN1A,CEACAM6,CLCF1,EMP3,HS3ST1,INPP1,PCDH1,PLAUR	33 (7)
PXDN	-0,139	enzyme	Inhibited	-2,000	bias	5,76E-07	CCRL2,CDKN1A,DUSP1,KLF6
PD98059		chemical - kinase inhibitor	Inhibited	-3,377	bias	7,47E-07	AREG,CDKN1A,DUSP1,EMP3,MUC5AC,PHLDA1,PLAUR,PRSS3,SERPINE1,SPRR1A	38 (18)
lipopolysaccharide		chemical drug		1,915	bias	9,19E-07	AREG,CCRL2,CDC42EP2,CDKN1A,CLIC5,DGKA,DNAJB1,DUSP1,GNA15,HSPA1A/HSPA1B	53 (22)
F2		peptidase	Activated	2,407	bias	1,97E-06	CDKN1A,DUSP1,KLF6,PLAUR,RGS3,RHOA,RHOB,SERPINE1,TGFB2	53 (18)
ERBB2	0,003	kinase		1,580	bias	2,03E-06	AREG,CDC42EP2,CDKN1A,DGKA,EMP3,HSPA1A/HSPA1B,KCNN4,PCDH1,PLAC8,PLAUR	49 (22)
GDF15	0,462	growth factor				2,10E-06	CDKN1A,PLAUR,RHOA,SERPINE1	35 (17)
lovastatin		chemical drug		1,338	bias	2,87E-06	BCAR1,CDKN1A,IMPACT,KLF2,RHOA,RHOB,SERPINE1	37 (18)
platelet activating factor		chemical - endogenous mammalian	Activated	2,219	bias	3,18E-06	CDKN1A,CEACAM5,MUC5AC,PLAUR,SERPINE1	42 (20)
IL13		cytokine		1,190	bias	3,36E-06	EZR,HS3ST1,KLF6,KLK11,KRT16,MUC5AC,PCDH1,PHLDA1,RHOA,SERPINE1	37 (11)
ESR2	0,216	ligand-dependent nuclear receptor		1,470		3,54E-06	AREG,ARID5B,CDKN1A,CLIC5,DMTN,EMP3,IQGAP2,KRT16,PLAUR,RTN2	52 (18)
simvastatin		chemical drug		0,201		3,65E-06	ARHGEF2,CDKN1A,HS3ST1,IMPACT,KLF2,MUC5AC,RHOB,SERPINE1	47 (19)
HRAS	0,113	enzyme		1,465		5,38E-06	AREG,CDKN1A,CLCF1,DUSP1,IQGAP2,KLF6,KRT16,MUC13,PLAUR,RHOA	43 (19)
SB203580		chemical drug	Inhibited	-2,528	bias	5,71E-06	AREG,CCRL2,CDKN1A,DUSP1,HAS3,ISG20,MUC5AC,PLAUR,SERPINE1,SLC26A9	51 (23)
SOX2	0,800	transcription regulator		0,995		6,51E-06	ADRA2B,CDKN1A,DUSP1,ELOVL1,GJC2,KLF6,SERPINE1,SPRR1A,SPRR3,STRA6	13 (5)
IGF2	-0,057	growth factor				6,74E-06	AREG,ARHGEF2,CDKN1A,DUSP1,PHLDA1,RHOB,SERPINE1	44 (20)
HGF		growth factor		1,816	bias	7,28E-06	CDKN1A,CLCF1,DUSP1,ISG20,KLF6,PHLDA1,PLAUR,RHOB,SERPINE1,TGFB2	56 (22)
tetradecanoylphorbol acetate		chemical drug	Activated	3,240	bias	7,50E-06	AREG,BCAR1,CDKN1A,CLCF1,DUSP1,EZR,KCNN4,KLF2,KLF6,MUC5AC	45 (16)
tiron		chemical reagent				7,55E-06	CDKN1A,DUSP1,PLAUR	51 (19)
arsenite		chemical toxicant				7,80E-06	CDKN1A,DUSP1,HSPA1A/HSPA1B,KLF2,SERPINE1,TGFB2	42 (17)
ARID1A	-0,044	transcription regulator				8,91E-06	CDKN1A,CEACAM6,EZR,GNA15,KRT16,PITPNM1,PLEKHO2,STEAP4
SHC1	0,081	other		-0,441		1,18E-05	CDKN1A,HS3ST1,KLF2,PHLDA1,SERPINE1	26 (9)
Ngf		group		1,446	bias	1,18E-05	CDKN1A,DUSP1,PLAUR,SERPINE1,TGFB2	40 (18)
KRIT1	-0,027	other				1,38E-05	KLF2,RHOA,TGFB2
XDH	0,045	enzyme		1,000		1,50E-05	DUSP1,MUC5AC,PLAUR,SERPINE1	45 (21)
IL2		cytokine		1,150	bias	1,54E-05	AREG,ARHGEF2,CDKN1A,CORO2A,DUSP1,HSPA1A/HSPA1B,ISG20,KLF13,KLF6,PHLDA1	45 (21)
CRTAP	-0,026	other				1,62E-05	CDKN1A,SERPINE1
ZFYVE16	0,008	other				1,62E-05	CDKN1A,SERPINE1	13 (7)
NRG1		growth factor		1,685	bias	1,63E-05	ARHGEF2,CDKN1A,CEACAM7,DUSP1,MUC5AC,PLAUR,SERPINE1,TGFB2	51 (23)
ESR1	0,240	ligand-dependent nuclear receptor		-0,435		1,71E-05	AREG,ARHGEF2,CDC42EP2,CDKN1A,CEACAM5,CEACAM6,DMTN,ISG20,KRT16,MUC5AC	50 (19)
CG		complex	Activated	2,122	bias	1,85E-05	AREG,ARID5B,CDKN1A,DUSP1,GNA15,MARCHF3,PHLDA1,PLAUR,SPRR1A,TGFB2	49 (15)
xanthine		chemical - endogenous mammalian				2,26E-05	DUSP1,MUC5AC,PLAUR	46 (18)
FAS	0,035	transmembrane receptor				2,28E-05	CCRL2,CDC42EP2,CDKN1A,IQGAP2,P2RY2,PDLIM7,RGS3,SERPINE1,TRIB1	24 (12)
STAT6	0,032	transcription regulator		1,309		2,35E-05	AREG,ARID5A,CDKN1A,DGKA,GNA15,INPP1,ISG20,MUC5AC,RHOA,SERPINE1	48 (24)
P38 MAPK		group	Activated	2,494	bias	2,42E-05	CDKN1A,DGKA,DUSP1,KLF13,MUC5AC,PLAUR,RHOB,SERPINE1,TRIB1	40 (17)
romidepsin		biologic drug				2,78E-05	CDKN1A,DUSP1,PLAUR,RHOA,RHOB	39 (22)
PDCD10	0,044	other				2,82E-05	KLF2,RHOA,SERPINE1
PGR		ligand-dependent nuclear receptor		0,913		2,85E-05	AREG,CDC42EP2,CDKN1A,EZR,HAS3,P2RY2,PCDH1,SERPINE1,ST3GAL4,TGFB2	61 (20)
beta-estradiol		chemical - endogenous mammalian	Activated	2,333	bias	2,90E-05	AREG,ARHGEF2,ARID5B,BCAR1,CDKN1A,CLIC5,DMTN,DUSP1,EZR,IQGAP2	54 (19)
deferoxamine		chemical drug		1,937	bias	2,92E-05	CDKN1A,DUSP1,HSPA1A/HSPA1B,ISG20,PLAUR,SERPINE1,TGFB2	46 (20)
RHOB	1,274	enzyme				3,46E-05	CDKN1A,RHOA,RHOB	19 (3)
DUSP1	0,347	phosphatase		-0,555		3,63E-05	DUSP1,ISG20,MUC5AC,PLAUR,SERPINE1,TGFB2	51 (20)
IL4		cytokine		1,748	bias	4,08E-05	AREG,ARID5A,CCRL2,CDKN1A,DGKA,EPHB4,GNA15,HSPA1A/HSPA1B,INPP1,ISG20	49 (19)
ERK1/2		group	Activated	2,403	bias	4,10E-05	AREG,CDKN1A,DUSP1,EZR,KLF13,MUC5AC,PLAUR,SERPINE1	49 (22)
TOB1	0,016	transcription regulator		0,000		4,28E-05	CDKN1A,MBNL2,PCBP4,PLAC8
PTGS2	0,177	enzyme		1,927		4,35E-05	AREG,CDKN1A,DUSP1,EZR,PITPNM1,RHOA,SEMA7A	34 (14)
FSH		complex		0,000		4,54E-05	AREG,CEACAM5,DUSP1,EZR,ISG20,RHOB,SERPINE1,TGFB2,TRIB1	47 (22)
PAF1	0,145	other	Activated	2,000	bias	4,64E-05	ISG20,PLAUR,SERPINE1,SERTAD1
ZNF451	-0,020	enzyme				4,85E-05	CDKN1A,SERPINE1
PPARG	0,291	ligand-dependent nuclear receptor		1,040		4,88E-05	CDKN1A,CEACAM5,DGKA,KLF6,KLK11,MUC13,MUC5AC,RHOB,SERPINE1,SPRR1A	40 (22)
TCF3	0,082	transcription regulator		-0,186		5,56E-05	AREG,CDKN1A,HS3ST1,KCNN4,KLF2,KLF6,PLAC8,PRSS3,SEMA7A	11 (3)
H89		chemical drug		-1,432	bias	6,13E-05	AREG,CDKN1A,CLCF1,DUSP1,MUC5AC,SERPINE1	53 (23)
ERK		group	Activated	2,391	bias	7,16E-05	AREG,CDKN1A,DUSP1,HAS3,INPP1,MUC5AC,SERPINE1	46 (19)
mir-30		microRNA		-1,103	bias	7,34E-05	ADRA2B,ARID5B,CDKN1A,SERPINE1
DETA-NONOate		chemical reagent		1,934		8,45E-05	CDKN1A,DGKA,DUSP1,SERPINE1	42 (23)
PDGF BB		complex	Activated	2,815	bias	9,31E-05	AREG,CDKN1A,DUSP1,KLF6,PHLDA1,RHOB,SERPINE1,TRIB1	50 (23)
CELA2A		peptidase				9,67E-05	CDKN1A,MUC5AC
COL1A2		other				9,67E-05	CDKN1A,SERPINE1
anisomycin		chemical - endogenous non-mammalian		1,969		9,67E-05	CDKN1A,DUSP1,PLAUR,SERPINE1	44 (17)
plicamycin		chemical drug		-0,728	bias	9,73E-05	CDKN1A,MUC5AC,PLAUR,SEMA7A,SERPINE1	34 (13)
E. coli B5 lipopolysaccharide		chemical - endogenous non-mammalian		1,912	bias	9,82E-05	CDKN1A,DUSP1,ISG20,PHLDA1,RHOB,SERPINE1,TGFB2	48 (22)
PTGES	0,307	enzyme				1,17E-04	CDKN1A,EZR,RHOA,SERPINE1
ETV5	-0,095	transcription regulator		0,000		1,19E-04	CDKN1A,CLIC5,KRT16,MUC5AC,PLAUR
seocalcitol		chemical drug		1,951	bias	1,25E-04	AREG,CDKN1A,PDLIM7,RHOA	12 (5)
PRKCD	0,181	kinase	Activated	2,220	bias	1,32E-04	CDKN1A,KLF6,MUC5AC,PDLIM7,SERPINE1,TUBB2A	48 (22)
CLDN7	0,153	other	Activated	2,236		1,45E-04	CEACAM5,CEACAM6,MUC13,SPRR3,TRIM31
MIR31HG	-0,113	other				1,56E-04	AREG,CDKN1A,SERPINE1	11 (4)
PRKCA	0,076	kinase				1,56E-04	CDKN1A,HSPA1A/HSPA1B,MUC5AC,SERPINE1,TGFB2	45 (18)
FICD	0,273	enzyme				1,61E-04	DNAJB1,HSPA1A/HSPA1B
BRCA2	-0,062	transcription regulator				1,61E-04	CDKN1A,SERPINE1
trovafloxacin		chemical drug	Activated	2,000	bias	1,68E-04	CDKN1A,ISG20,PHLDA1,SERPINE1	42 (14)
IFNG		cytokine	Activated	2,089	bias	1,81E-04	AREG,CCRL2,CDKN1A,CEACAM5,CLIC5,DUSP1,HSPA1A/HSPA1B,ISG20,KLF2,KLF6	50 (23)
troglitazone		chemical drug				1,88E-04	CDKN1A,CEACAM5,CEACAM6,CEACAM7,DGKA,SERPINE1,TMPRSS4,TRIM31	36 (19)
SMAD4	0,013	transcription regulator		1,923	bias	1,95E-04	AREG,ARHGEF2,CDKN1A,KLK11,SERPINE1,SERTAD1,TGFB2	48 (20)
NCL	-0,018	other				2,17E-04	CDKN1A,HSPA1A/HSPA1B,KLF2
CHADL	0,599	other				2,17E-04	CDKN1A,KLF2,STEAP4
AMER1	-0,109	other				2,40E-04	AREG,CDKN1A
AMBN		growth factor				2,40E-04	CDKN1A,RHOA
SPRR5		other				2,40E-04	SPRR1A,SPRR3
LLGL2	0,113	other				2,41E-04	DUSP1,SERPINE1,TGFB2
SPDEF	0,307	transcription regulator				2,46E-04	CDKN1A,MUC5AC,PLAUR,SERPINE1	11 (3)
prexasertib		chemical drug	Activated	2,000	bias	2,46E-04	CDKN1A,DUSP1,PHLDA1,SERPINE1	41 (17)
Sb202190		chemical drug		-1,953	bias	2,48E-04	CDKN1A,DGKA,PHLDA1,RHOB,SERPINE1	41 (24)
SP3	-0,028	transcription regulator				2,63E-04	CDKN1A,DUSP1,KRT16,MUC5AC,PLAUR,SERPINE1	49 (21)
tetrachlorodibenzodioxin		chemical toxicant	Activated	2,177		2,63E-04	CDKN1A,EMP3,HSPA1A/HSPA1B,KLF2,MUC5AC,PLAUR,SERPINE1,STEAP4,TGFB2	52 (20)
budesonide		chemical drug		-1,673	bias	2,64E-04	AREG,CDKN1A,GNA15,MUC5AC,PHLDA1,ST3GAL4,TUBB2A
calcipotriene		chemical drug				2,66E-04	KRT16,PLAUR,SERPINE1	11 (3)
VTN	0,886	other				2,66E-04	CDKN1A,PLAUR,SERPINE1	39 (18)
DDB1	0,030	other				2,66E-04	CDKN1A,DNAJB1,TRIB1
ANGPT2	-1,535	growth factor		1,664	bias	2,76E-04	ARHGEF2,CDKN1A,HSPA1A/HSPA1B,PHLDA1,RHOB,SERPINE1	52 (23)
cigarette smoke		chemical toxicant	Activated	2,423	bias	2,76E-04	AREG,CDKN1A,HAS3,MUC5AC,P2RY2,SERPINE1	51 (22)
Pkc(s)		group	Activated	2,016	bias	2,83E-04	CDKN1A,DUSP1,KLF6,MUC5AC,PHLDA1,SERPINE1	37 (25)
ritonavir		chemical drug				2,83E-04	CEACAM5,CEACAM6,CEACAM7,TMPRSS4,TRIM31
cerivastatin		chemical drug				2,86E-04	CDKN1A,KLF2,PLAUR,SERPINE1	48 (18)
PRKG1	0,978	kinase				2,93E-04	CDKN1A,RHOA,SERPINE1	26 (18)
TICAM1	0,036	other	Activated	2,000	bias	3,22E-04	CCRL2,DUSP1,ISG20,RHOB,SERPINE1	48 (18)
dihydrotestosterone		chemical - endogenous mammalian		1,811	bias	3,24E-04	AREG,ATP13A2,BCAR1,CDKN1A,HSPA1A/HSPA1B,IQGAP2,PHLDA1,RAB3B,RHOB,TGFB2	39 (17)
RNF187	0,041	enzyme		-1,951	bias	3,30E-04	CDKN1A,DGKA,ISG20,PCBP4
paclitaxel		chemical drug				3,33E-04	AREG,ARHGEF2,CDKN1A,KCNN4,PHC2,PHLDA1,PLAUR	46 (17)
PDE3A		enzyme				3,36E-04	CDKN1A,DUSP1	23 (8)
ERBIN	-0,060	other				3,36E-04	CDKN1A,SERPINE1	40 (25)
HNRNPA2B1	0,012	other				3,43E-04	CEACAM7,MUC13,PRSS3,TGFB2,TRIM31
Smad2/3-Smad4		complex				3,51E-04	AREG,CDKN1A,SERPINE1
TGFA	0,001	growth factor		1,975	bias	3,63E-04	AREG,CDKN1A,MUC5AC,SERPINE1	42 (18)
sodium orthovanadate		chemical reagent				3,83E-04	CDKN1A,PLAUR,SERPINE1	39 (17)
PP2/AG1879 tyrosine kinase inhibitor		chemical drug		-1,000	bias	3,97E-04	CDKN1A,DUSP1,RHOA,SERPINE1	54 (23)
MAPK7	0,210	kinase		0,849	bias	3,97E-04	DUSP1,KLF2,STEAP4,USF1
rifampin		chemical drug				4,11E-04	CEACAM5,CEACAM6,CEACAM7,TMPRSS4,TRIM31
KLF4	0,282	transcription regulator		1,118	bias	4,14E-04	CDKN1A,DUSP1,PLAUR,SERPINE1,SPRR1A,SPRR3,TGFB2	42 (22)
miR-450a-5p (and other miRNAs w/seed UUUGCGA)		mature microRNA				4,16E-04	EMP3,SERPINE1,TGFB2
ACVRL1	0,215	kinase				4,16E-04	CDKN1A,PLAUR,SERPINE1	25 (7)
SFTPC		other				4,16E-04	CDKN1A,MUC5AC,SPRR1A	21 (7)
EML4-ALK		fusion gene/product		0,000		4,34E-04	CDKN1A,DUSP1,RHOB,SERPINE1	41 (12)
Retinoic acid-RAR-RXR		complex				4,47E-04	DUSP1,TGFB2
BAG6	0,011	enzyme				4,47E-04	CDKN1A,SERPINE1	26 (8)
BLM	-0,054	enzyme				4,47E-04	CDKN1A,ISG20
SNW1	-0,058	transcription regulator				4,47E-04	CDKN1A,SERPINE1	34 (9)
RHOC	0,250	enzyme				4,47E-04	CDKN1A,RHOA	19 (3)
dihematoporphyrin ether		chemical drug				4,47E-04	CDKN1A,DUSP1	33 (11)
ELF4	0,175	transcription regulator				4,52E-04	CDKN1A,DUSP1,KLF2	28 (7)
TP53	-0,129	transcription regulator	Activated	2,115		4,54E-04	AREG,ARHGEF2,CDKN1A,DGKA,DUSP1,EZR,HS3ST1,HSPA1A/HSPA1B,INKA2,KCNN4	47 (19)
hydrogen peroxide		chemical - endogenous mammalian	Activated	2,063	bias	4,87E-04	CDKN1A,DNAJB1,DUSP1,EZR,KLF2,MUC5AC,PLAUR,SERPINE1,TUBB2A	45 (15)
diclofenac		chemical drug	Activated	2,000	bias	4,93E-04	AREG,CDKN1A,DNAJB1,SERPINE1	21 (10)
Creb		group		1,362	bias	5,30E-04	AREG,CDKN1A,DUSP1,EPHB4,MUC5AC,TGFB2,USF1
CEBPA	0,202	transcription regulator		1,298	bias	5,34E-04	CDKN1A,SERPINE1,SPRR1A,SPRR3,STEAP4,TGFB2,TRIB1,TUBB2A	33 (8)
PRKN	-0,119	enzyme				5,59E-04	AREG,CDKN1A,PLAUR,SERPINE1	49 (20)
L744832		chemical reagent				5,73E-04	CDKN1A,RHOB	10 (7)
KMT2A	-0,049	transcription regulator				6,05E-04	CDKN1A,EPHB4,KLF6,TRIB1
H-7		chemical - kinase inhibitor				6,12E-04	AREG,CLCF1,SERPINE1
EHF	-0,071	transcription regulator	Activated	2,000	bias	6,30E-04	PLAUR,SERPINE1,SPRR1B,SPRR3
EP300	-0,019	transcription regulator		1,452	bias	6,32E-04	ARID5A,CDKN1A,DUSP1,KRT16,PITPNM1,RHOA,TGFB2,TMPRSS4	30 (11)
N-acetyl-L-cysteine		chemical drug	Inhibited	-2,372	bias	6,54E-04	CDKN1A,DUSP1,MUC5AC,PLAUR,RHOB,SERPINE1	51 (17)
SERPINE1	0,709	other		0,069		6,55E-04	CDKN1A,DUSP1,PHLDA1,PLAUR	24 (14)
PDPK1	0,051	kinase				7,05E-04	CDKN1A,KLF2,SERPINE1	24 (16)
retinoid		chemical drug				7,05E-04	CDKN1A,DUSP1,MUC5AC	40 (15)
GLI3		transcription regulator		1,000		7,07E-04	DUSP1,KLF13,KLF2,TGFB2
miR-291a-3p (and other miRNAs w/seed AAGUGCU)		mature microRNA		-1,053	bias	7,07E-04	CDKN1A,KLF13,MBNL2,PHC2
WT1		transcription regulator		1,236		7,08E-04	AREG,CDKN1A,EZR,PHLDA1,PLAUR,SERPINE1	36 (11)
butylhydroxybutylnitrosamine		chemical toxicant				7,14E-04	AREG,CDKN1A
TWIST1		transcription regulator		-0,640	bias	7,16E-04	CDKN1A,EMP3,KCNN4,RHOA,TGFB2	37 (19)
lysophosphatidic acid		chemical - other		1,982	bias	7,34E-04	AREG,DUSP1,PLAUR,SERPINE1	46 (16)
bucladesine		chemical toxicant		1,898	bias	7,61E-04	CDKN1A,CLCF1,DUSP1,HS3ST1,PCDH1,SERPINE1,TGFB2	51 (20)
SP1	-0,107	transcription regulator		1,647	bias	7,73E-04	CDKN1A,EZR,KLF6,KRT16,MUC5AC,PLAUR,SERPINE1,TGFB2,TRIB1	46 (18)
norepinephrine		chemical - endogenous mammalian		0,454	bias	7,93E-04	ADRA2B,DUSP1,ELOVL1,PCDH1,SERPINE1
F2R	-0,247	G-protein coupled receptor		1,067	bias	8,20E-04	DUSP1,PLAUR,RHOA,TGFB2	36 (18)
Nfat (family)		group		1,000	bias	8,50E-04	KLF6,RGS3,SERPINE1,TGFB2	17 (4)
BMPR1A	-0,022	kinase				8,59E-04	CDKN1A,SERPINE1,TGFB2	19 (9)
Ro31-8220		chemical drug				8,59E-04	CDKN1A,DUSP1,SERPINE1	42 (20)
IL1B		cytokine	Activated	2,962	bias	8,62E-04	CCRL2,CDKN1A,DGKA,DUSP1,GNA15,HSPA1A/HSPA1B,ISG20,KCNN4,MUC5AC,PCDH1	45 (23)
HOXA-AS2	-0,531	other				8,70E-04	CDKN1A,KLF2
T 0070907		chemical reagent				8,70E-04	CDKN1A,DGKA
RLIM	0,030	enzyme				8,70E-04	CDKN1A,SERPINE1	10 (7)
Ncoa6		transcription regulator				8,70E-04	AREG,SERPINE1
CYBA	0,131	enzyme				8,70E-04	CDKN1A,SERPINE1	37 (21)
KLF6	0,774	transcription regulator		1,596	bias	8,76E-04	ARID5B,CDKN1A,CLCF1,P2RY2,PHLDA1,RHOB	28 (7)
BRCA1	-0,103	transcription regulator		0,292		8,98E-04	AREG,CDKN1A,DGKA,EZR,PHLDA1	40 (16)
AMBRA1	-0,015	other				9,15E-04	CDKN1A,SERPINE1,TGFB2	13 (7)
AGTR1		G-protein coupled receptor				9,15E-04	DUSP1,RHOA,SERPINE1	35 (15)
Ap1		complex				9,20E-04	EZR,KCNN4,MUC5AC,PLAUR,SERPINE1	45 (15)
STAT3	-0,030	transcription regulator		1,014	bias	9,61E-04	AREG,CCRL2,CDKN1A,CLIC5,DUSP1,ISG20,PHLDA1,PLAUR,SERPINE1,STEAP4	45 (21)
acetovanillone		chemical drug				9,73E-04	DUSP1,MUC5AC,SERPINE1	46 (17)
5-azacytidine		chemical drug	Activated	2,191	bias	9,89E-04	CDKN1A,CLCF1,DUSP1,KLF6,RHOB	25 (12)
AHR	0,082	ligand-dependent nuclear receptor		0,446	bias	1,01E-03	AREG,CDKN1A,DNAJB1,KLF2,MUC5AC,SERPINE1,STEAP4,TGFB2	45 (20)
KLF2	4,075	transcription regulator				1,01E-03	CDKN1A,KCNN4,RGS3,SERPINE1,TGFB2	20 (7)
caffeic acid phenethyl ester		chemical drug		1,131	bias	1,01E-03	CDKN1A,ELOVL1,KLF6,RHOB	39 (13)
cycloheximide		chemical reagent		0,173		1,03E-03	AREG,CDKN1A,DUSP1,ISG20,PLAUR,RHOB,SERPINE1	39 (16)
POLR3G	0,186	enzyme				1,04E-03	EZR,KLF6
GADD45G	0,198	other				1,04E-03	CDKN1A,TGFB2	7 (2)
RB1CC1	-0,060	other				1,04E-03	CDKN1A,SERPINE1	10 (6)
ITGA3	0,056	other				1,04E-03	RHOA,SERPINE1
C3AR1		G-protein coupled receptor				1,10E-03	KRT16,SERPINE1,TGFB2
KLF1		transcription regulator				1,10E-03	CDKN1A,DMTN,KCNN4
NR3C1	0,170	ligand-dependent nuclear receptor		1,169		1,10E-03	CCRL2,CDKN1A,CLCF1,CORO2A,DEDD2,DUSP1,KLF13,LRRC8A,RHOB,SERPINE1	49 (19)
IRF4		transcription regulator		-1,342		1,11E-03	EZR,ISG20,PLAUR,RHOA,RHOB
JUN	0,300	transcription regulator		1,280	bias	1,11E-03	CDKN1A,DUSP1,EZR,KRT16,PLAUR,RHOB,SERPINE1,SPRR1A	49 (20)
LMO2	0,037	transcription regulator		0,816		1,13E-03	ATP13A2,CDKN1A,EPHB4,SERTAD1,SMOX,TGFB2
8-chlorophenylthio-adenosine 3',5'-cyclic monophosphate		chemical reagent				1,16E-03	AREG,CDKN1A,DUSP1	42 (19)
Ppp2c		group				1,23E-03	CDKN1A,DUSP1	52 (19)
PDE4B		enzyme				1,23E-03	DUSP1,MUC5AC
USP2	-0,010	peptidase				1,23E-03	CDKN1A,SERPINE1	31 (15)
PLA2G2E		enzyme				1,23E-03	KRT16,SERPINE1
PPP5C	0,030	phosphatase				1,23E-03	CDKN1A,DUSP1	38 (19)
T-5224		chemical reagent		1,000	bias	1,24E-03	AREG,ARID5B,PHLDA1,TRIB1
ERBB3	-0,102	kinase		0,000		1,24E-03	CDKN1A,DUSP1,EZR,SERPINE1	55 (24)
advanced glycation end-products		chemical - endogenous mammalian				1,30E-03	CDKN1A,KLF2,SERPINE1	26 (17)
rolipram		chemical drug				1,30E-03	AREG,DUSP1,MUC5AC	37 (17)
LDB1	0,013	transcription regulator		0,816		1,30E-03	ATP13A2,CDKN1A,EPHB4,SERTAD1,SMOX,TGFB2
TREM1		transmembrane receptor	Activated	2,236	bias	1,30E-03	AREG,CCRL2,PHLDA1,PLAC8,SLCO4A1
ID3	-0,288	transcription regulator				1,30E-03	CDKN1A,DGKA,DUSP1,KLF6,SEMA7A	11 (3)
CREBBP	-0,070	transcription regulator				1,34E-03	ARID5A,CDKN1A,DUSP1,KLF2,PITPNM1,RHOA,TMPRSS4	23 (9)
lactacystin		chemical - protease inhibitor		-0,103	bias	1,36E-03	BCAR1,CCRL2,CDKN1A,DUSP1,TUBB2A
PI3K (complex)		complex		1,396	bias	1,37E-03	CDKN1A,DUSP1,HAS3,KLF2,RHOB,SERPINE1	56 (21)
MAP3K1	-0,343	kinase				1,37E-03	DUSP1,PLAUR,SERPINE1	52 (19)
TGFB3	-0,264	growth factor		1,298	bias	1,40E-03	CDKN1A,PLAUR,RHOA,SERPINE1	46 (19)
moxonidine		chemical drug				1,43E-03	CDKN1A,P2RY2
Collagen Alpha1		group				1,43E-03	CDKN1A,PLAUR	29 (10)
withaferin A		chemical reagent				1,43E-03	CDKN1A,SERPINE1	40 (22)
RALA	0,038	enzyme				1,43E-03	CDKN1A,PLAUR	37 (10)
growth factor		group				1,43E-03	DUSP1,KLF2	22 (7)
leukotriene D4		chemical - endogenous mammalian				1,45E-03	ARID5B,DUSP1,KLF2
NOX4		enzyme				1,45E-03	CDKN1A,RHOA,SERPINE1	30 (18)
DCN		other				1,45E-03	CDKN1A,DUSP1,SERPINE1	39 (24)
AKT1	0,111	kinase	Activated	2,200	bias	1,47E-03	CDKN1A,EZR,PHLDA1,RHOB,SERPINE1,TGFB2	42 (17)
doxorubicin		chemical drug		1,291	bias	1,47E-03	AREG,CDKN1A,DGKA,DUSP1,EMP3,MBNL2,PLAUR,TMC7	46 (19)
particulate matter		chemical reagent				1,64E-03	KLF2,MUC5AC
FOXG1		transcription regulator				1,64E-03	CDKN1A,SERPINE1
NUP62	0,018	transporter				1,64E-03	CDKN1A,SPRR1B
SP2	-0,096	transcription regulator				1,64E-03	CDKN1A,SERPINE1
monorden		chemical - endogenous non-mammalian				1,64E-03	DNAJB1,MUC5AC
N-carbobenzyloxy-leucine-leucine-norvalinal		chemical - protease inhibitor				1,64E-03	BCAR1,USF1
IL-1R		group				1,69E-03	AREG,PLAUR,SERPINE1	20 (8)
CAT	-0,010	enzyme				1,69E-03	CDKN1A,MUC5AC,SERPINE1	53 (23)
9,10-dimethyl-1,2-benzanthracene		chemical toxicant				1,69E-03	AREG,CDKN1A,SERPINE1	47 (24)
GATA6	-0,135	transcription regulator		-1,000		1,72E-03	CDKN1A,KLF2,SPRR1A,SPRR3,TGFB2
celecoxib		chemical drug		-0,141		1,73E-03	CDKN1A,MUC5AC,SERPINE1,ST3GAL4	51 (22)
1810019D21Rik		other				1,77E-03	AREG,CDKN1A,INKA2
RTN4	0,109	other				1,77E-03	IMPACT,RHOB,SPRR1A
IL17A		cytokine		0,695	bias	1,81E-03	AREG,KLF2,KLK11,MUC5AC,SERPINE1,STEAP4	46 (16)
RBPJ	-0,055	transcription regulator		0,577		1,83E-03	CDKN1A,DUSP1,PLAC8,PRSS3,TGFB2	12 (4)
ATP		chemical - endogenous mammalian		1,922	bias	1,83E-03	DUSP1,MUC5AC,P2RY2,SERPINE1	45 (16)
panobinostat		chemical drug				1,86E-03	CDKN1A,RHOA,SERPINE1	22 (7)
EIF4E	0,002	translation regulator	Activated	2,000	bias	1,87E-03	CDKN1A,DEDD2,KLF13,PLAUR,SERTAD1
cyclic GMP		chemical - endogenous mammalian				1,87E-03	CDKN1A,SERPINE1	26 (19)
TMPRSS6	0,015	peptidase				1,87E-03	CDKN1A,SERPINE1	10 (5)
PNN	-0,020	other				1,87E-03	CDKN1A,RHOA
HNRNPD	-0,018	transcription regulator				1,87E-03	CDKN1A,KLF2
N1,N11-diethylnorspermine		chemical drug				1,87E-03	CDKN1A,SMOX
SMARCA5	-0,042	transcription regulator		-1,000	bias	1,89E-03	CDKN1A,CORO2A,PHLDA1,PLAC8
TMPRSS2-ERG		fusion gene/product		-1,000		1,89E-03	AREG,KRT16,P2RY2,PHLDA1
reactive oxygen species		chemical toxicant		1,948	bias	1,94E-03	CDKN1A,KLF6,MUC5AC,SERPINE1	52 (19)
prostaglandin D2		chemical - endogenous mammalian				1,95E-03	HAS3,HSPA1A/HSPA1B,PLAUR
INSR	-0,064	kinase				1,98E-03	AREG,ARHGEF2,CDKN1A,DUSP1,PHLDA1,RHOB,RTN2,SERPINE1	49 (21)
Jnk		group		1,381	bias	2,02E-03	DUSP1,KLF6,PLAUR,SERPINE1,STRA6	39 (14)
NCOR2	-0,113	transcription regulator				2,04E-03	CDKN1A,KCNN4,KLF2
L-triiodothyronine		chemical - endogenous mammalian		-0,694	bias	2,07E-03	CDKN1A,DUSP1,KLF13,KRT16,MUC5AC,SEMA7A,SERPINE1,ST3GAL4	48 (20)
RAS		group				2,11E-03	ARHGEF2,CDKN1A,PLAUR,SERPINE1	46 (24)
IL1RN	0,021	cytokine		0,000	bias	2,11E-03	CDKN1A,ISG20,KLF6,SERPINE1	47 (19)
tanespimycin		chemical drug		-0,404	bias	2,11E-03	CDKN1A,DNAJB1,HSPA1A/HSPA1B,SERPINE1	30 (16)
NOP2	0,158	other				2,12E-03	CDKN1A,DGKA
ITGB6	-0,020	other				2,12E-03	RHOA,SERPINE1
CNOT3	-0,036	other				2,12E-03	CDKN1A,KLF2
TNFAIP8	-0,005	other				2,12E-03	DUSP1,TGFB2
premarin		chemical drug				2,12E-03	AREG,SERPINE1	20 (7)
carbon monoxide		chemical - endogenous mammalian				2,14E-03	CDKN1A,PLAUR,SERPINE1	46 (20)
benzo(a)pyrene		chemical toxicant				2,19E-03	CDKN1A,HSPA1A/HSPA1B,KLF2,SERPINE1,TGFB2	37 (15)
cisplatin		chemical drug	Activated	2,428	bias	2,23E-03	CDKN1A,CEACAM6,DGKA,DUSP1,EMP3,KCNK5,MBNL2,SEMA7A,SERPINE1,SMOX	45 (24)
dextran sulfate		chemical drug				2,25E-03	CDKN1A,EPHB4,P2RY2,RHOA,SERPINE1,TGFB2	37 (16)
ID2	0,271	transcription regulator				2,28E-03	CDKN1A,DGKA,DUSP1,KLF13,KLF6	11 (3)
poly rI:rC-RNA		biologic drug		1,937	bias	2,29E-03	ARID5A,DUSP1,EZR,IQGAP2,ISG20,KLF6,PHLDA1,PLAUR,USF1	45 (17)
ETS1	-0,085	transcription regulator				2,32E-03	CDKN1A,HSPA1A/HSPA1B,MUC5AC,SERPINE1,TGFB2	22 (9)
8-(4-chlorophenylthio)-guanosine-3', 5'-cyclic monophosphate		chemical reagent				2,38E-03	CDKN1A,RHOA	6 (3)
HOXB9	-0,064	transcription regulator				2,38E-03	AREG,TGFB2
HAS2	0,031	enzyme				2,38E-03	DNAJB1,HSPA1A/HSPA1B
GPI	0,043	enzyme				2,38E-03	RHOA,STEAP4
AKR1B1		enzyme				2,38E-03	CDKN1A,MUC5AC	48 (20)
FTI-277		chemical reagent				2,38E-03	RHOB,SERPINE1	22 (7)
GPER1	0,271	G-protein coupled receptor				2,44E-03	AREG,CDKN1A,DUSP1	37 (18)
mifepristone		chemical drug		-1,701		2,54E-03	AREG,CDKN1A,DUSP1,KLF13,RHOB,SERPINE1	41 (16)
vitamin E		chemical drug				2,55E-03	CDKN1A,KLF6,SERPINE1	41 (17)
EGLN1	-0,007	enzyme				2,55E-03	AREG,ATP13A2,TGFB2	13 (7)
TCF12	-0,114	transcription regulator		0,064		2,60E-03	CDKN1A,KLF2,KLF6,SEMA7A	11 (3)
MR-409		chemical reagent				2,65E-03	RHOA,RHOB
Immunoglobulin		complex		-0,788		2,74E-03	ADRA2B,AREG,ATP13A2,CORO2A,DGKA,DUSP1,ISG20,KLF2,MUC5AC,PLAC8	32 (9)
Pka		complex				2,74E-03	AREG,CDKN1A,DUSP1,KLF6	42 (18)
quercetin		chemical drug		-0,339		2,74E-03	CDKN1A,MUC5AC,PLAC8,PLAUR,ZNF710	39 (19)
HOXD10		transcription regulator				2,77E-03	EZR,RHOB,SERPINE1
F3	-0,081	transmembrane receptor				2,77E-03	AREG,RHOA,SERPINE1
KCNE3	0,168	ion channel				2,77E-03	HSPA1A/HSPA1B,KCNK5,PHLDA1
calphostin C		chemical drug				2,77E-03	CDKN1A,DUSP1,MUC5AC	47 (19)
2-amino-5-phosphonovaleric acid		chemical - other		-1,000		2,81E-03	ARID5A,DUSP1,PHLDA1,RASL11A
ACOX1	0,056	enzyme		0,000		2,88E-03	CDKN1A,IMPACT,KLF6,PHLDA1
ITGB3		transmembrane receptor				2,89E-03	PLAUR,RHOA,SERPINE1	43 (17)
ADCYAP1		other		1,408		2,90E-03	CLCF1,KCNN4,P2RY2,RHOB,TGFB2
NAB2	-0,193	transcription regulator				2,94E-03	BCAR1,CDKN1A	4 (2)
ACTN4	0,068	transcription regulator				2,94E-03	RHOA,SERPINE1
WWTR1-CAMTA1		fusion gene/product				2,94E-03	SERPINE1,STEAP4
lycopene		chemical drug				2,94E-03	CDKN1A,KLF2
MAP2K3	0,230	kinase				3,01E-03	CDKN1A,MUC5AC,SERPINE1	39 (16)
silibinin		chemical drug				3,01E-03	CDKN1A,MUC5AC,PLAUR	51 (21)
Lh		complex				3,02E-03	AREG,DUSP1,EZR,RHOB,TGFB2,TRIB1	57 (23)
KDM5B	-0,088	transcription regulator				3,03E-03	CLCF1,SMOX,TGFB2,TUBB2A
MAFA	0,292	transcription regulator		-1,964	bias	3,10E-03	CDKN1A,CLCF1,GNA15,SERPINE1
mir-802		microRNA		-1,091	bias	3,10E-03	ERMP1,KCNN4,RHOA,RHOB	20 (3)
Wy 40905		chemical reagent				3,13E-03	CDKN1A,KLF6,SERPINE1	40 (15)
GNA14	0,047	enzyme				3,13E-03	KLF6,PHLDA1,PLAUR
PLAU	0,322	peptidase				3,13E-03	PHLDA1,PLAUR,SERPINE1	37 (18)
IL1		group	Activated	2,401	bias	3,19E-03	AREG,CDKN1A,CEACAM6,DUSP1,KLF6,SERPINE1	48 (20)
topotecan		chemical drug		1,633	bias	3,23E-03	ARHGAP42,CDKN1A,HS3ST1,HSPA1A/HSPA1B,MBNL2,PHC2
Collagen type IV		complex				3,24E-03	PLAUR,SERPINE1	14 (4)
miR-31-5p (and other miRNAs w/seed GGCAAGA)		mature microRNA				3,24E-03	KRT16,STK40
YAP/TAZ		group				3,24E-03	AREG,HSPA1A/HSPA1B
epirubicin		chemical drug				3,24E-03	DUSP1,EZR
MDL 73811		chemical reagent				3,24E-03	CDKN1A,SERPINE1	30 (7)
FOXC1	0,091	transcription regulator		0,000	bias	3,33E-03	ISG20,KRT16,SERPINE1,SPRR1B
IGF1		growth factor	Activated	2,772	bias	3,38E-03	CDKN1A,DUSP1,HSPA1A/HSPA1B,KLF6,MUC5AC,PHLDA1,PLAUR,SERPINE1	49 (21)
ATM	-0,031	kinase				3,38E-03	CDKN1A,DUSP1,SERPINE1	48 (23)
JAG1	0,090	growth factor				3,38E-03	CDKN1A,DUSP1,TGFB2	26 (7)
tyrphostin AG 1478		chemical drug				3,38E-03	AREG,CDKN1A,MUC5AC	47 (20)
forskolin		chemical toxicant		1,334	bias	3,45E-03	AREG,CDKN1A,DUSP1,EZR,HAS3,HSPA1A/HSPA1B,RHOB,SERPINE1,TRIB1	45 (20)
IFN Beta		group		1,432	bias	3,45E-03	AREG,CDKN1A,DUSP1,ISG20,SERPINE1	46 (20)
prostaglandin A1		chemical - endogenous non-mammalian				3,55E-03	CDKN1A,HSPA1A/HSPA1B
KLF10	0,091	transcription regulator				3,55E-03	CDKN1A,SERPINE1	22 (7)
PTPN3	-0,006	phosphatase				3,55E-03	CDKN1A,SERPINE1	28 (17)
farnesol		chemical reagent				3,55E-03	CDKN1A,PHLDA1
wogonin		chemical - endogenous non-mammalian				3,55E-03	CDKN1A,MUC5AC	48 (25)
JUNB	0,031	transcription regulator				3,66E-03	DUSP1,PLAUR,SERPINE1,SPRR1B	36 (10)
SMAD7	-0,110	transcription regulator		-0,468		3,66E-03	AREG,CDKN1A,SERPINE1,TGFB2	39 (21)
cytokine		group		1,103	bias	3,66E-03	DUSP1,PLAUR,SERPINE1,TGFB2	52 (19)
RARA	0,101	ligand-dependent nuclear receptor		0,186		3,75E-03	CDKN1A,CEACAM5,CEACAM6,DUSP1,RGS3,STRA6	14 (8)
RET		kinase				3,83E-03	HSPA1A/HSPA1B,PITPNM1,PLAUR,TGFB2
NADPH oxidase		complex				3,88E-03	MUC5AC,SERPINE1	45 (22)
SKI	0,061	transcription regulator				3,88E-03	CDKN1A,SERPINE1	41 (22)
Ro41-5253		chemical reagent				3,88E-03	CDKN1A,TGFB2	36 (12)
FGF7		growth factor				3,92E-03	CDKN1A,HAS3,SERPINE1	50 (25)
COP1	0,019	enzyme				3,92E-03	CDKN1A,KCNK5,P2RY2
estrogen receptor		group		-0,447		3,94E-03	HSPA1A/HSPA1B,PCDH1,PLAUR,SERPINE1,TGFB2	41 (16)
ZBTB10	-0,092	transcription regulator	Activated	2,000	bias	4,00E-03	ARID5A,ISG20,SEMA7A,SERPINE1
9-hydroxy-(S)-10,12-octadecadienoic acid		chemical - endogenous mammalian				4,05E-03	SERPINE1
12(R)-hydroxyeicosatetraenoic acid		chemical - endogenous mammalian				4,05E-03	MUC5AC
chondroitin sulfate proteoglycan		chemical reagent				4,05E-03	RHOA
beta-escin		chemical drug				4,05E-03	CDKN1A
mitotam		chemical drug				4,05E-03	CDKN1A
lapachol		chemical - endogenous non-mammalian				4,05E-03	SERPINE1
RhoGap		group				4,05E-03	RHOA
SERPINE3	0,587	other				4,05E-03	MUC5AC
HCG11	-0,073	other				4,05E-03	CDKN1A
LINC00475		other				4,05E-03	CDKN1A
STAMBPL1	0,098	enzyme				4,05E-03	DUSP1
TNS1	0,031	other				4,05E-03	RHOA
WTIP	0,056	transcription regulator				4,05E-03	AREG
ARMC10	-0,084	other				4,05E-03	CDKN1A
FKBPL	0,279	other				4,05E-03	CDKN1A
ZBTB7C	0,098	transcription regulator				4,05E-03	CDKN1A
RND2	-0,856	enzyme				4,05E-03	RHOB
TMEM184A	0,154	other				4,05E-03	DUSP1
CCM2	0,142	other				4,05E-03	RHOA
CXXC1	-0,000	transcription regulator				4,05E-03	CDKN1A
ZBTB8A	-0,135	transcription regulator				4,05E-03	CDKN1A
HASPIN	-0,083	kinase				4,05E-03	CDKN1A
KCTD10	0,159	ion channel				4,05E-03	RHOB
HNRNPH3	-0,069	other				4,05E-03	HSPA1A/HSPA1B
7-bromoindirubin-3'-oxime		chemical - kinase inhibitor				4,05E-03	CDKN1A
black cohosh extract		chemical drug				4,05E-03	SERPINE1
inolitazone		chemical drug				4,05E-03	CDKN1A
Rho gdi		group				4,05E-03	RHOB
PRCC	0,060	other				4,05E-03	SERPINE1
DYNLRB1	0,064	other				4,05E-03	SERPINE1
ARHGAP26	0,150	other				4,05E-03	RHOA
CABLES1	-0,122	other				4,05E-03	CDKN1A
CDT1	-0,274	other				4,05E-03	CDKN1A
ACVR2B	-0,182	kinase				4,05E-03	CDKN1A
miR-523-3p (miRNAs w/seed AACGCGC)		mature microRNA				4,05E-03	CDKN1A
mir-617		microRNA				4,05E-03	SERPINE1
miR-133a-5p (and other miRNAs w/seed CUGGUAA)		mature microRNA				4,05E-03	RHOA
miR-331-5p (and other miRNAs w/seed UAGGUAU)		mature microRNA				4,05E-03	PLAUR
mir-1301		microRNA				4,05E-03	KLF6
N,N'-dinitrosopiperazine		chemical toxicant				4,05E-03	HSPA1A/HSPA1B
ZBTB5	-0,034	transcription regulator				4,05E-03	CDKN1A
DHX8	0,081	enzyme				4,05E-03	CDKN1A
ZNF263	0,066	transcription regulator				4,05E-03	ARHGEF2
DNASE1L3		enzyme				4,05E-03	CDKN1A
CCNI	-0,129	other				4,05E-03	CDKN1A
FXYD1	-0,562	ion channel				4,05E-03	CDKN1A
RHPN2	0,119	other				4,05E-03	RHOA
DAAM1	0,007	other				4,05E-03	RHOA
XPO7	0,023	transporter				4,05E-03	CDKN1A
ING3	0,055	other				4,05E-03	CDKN1A
Tnxa-ps1		other				4,05E-03	DUSP1
JADE1	-0,192	transcription regulator				4,05E-03	CDKN1A
GDF10		growth factor				4,05E-03	SERPINE1
UBE2E1	0,038	enzyme				4,05E-03	CDKN1A
CUL9	-0,049	other				4,05E-03	CDKN1A
cyclo (Arg-Gly-Asp-D-Phe-Lys)		chemical reagent				4,05E-03	RHOA
SCML2	-0,049	transcription regulator				4,05E-03	CDKN1A
TPM2	-0,029	other				4,05E-03	RHOA
TDP-665759		chemical reagent				4,05E-03	CDKN1A
RP11_115N41		other				4,05E-03	HSPA1A/HSPA1B
diisopropanolnitrosamine		chemical toxicant				4,05E-03	CDKN1A
PD173955		chemical drug				4,05E-03	PLAUR
NSC 126405		chemical reagent				4,05E-03	CDKN1A
AP-1 decoy		chemical reagent				4,05E-03	DUSP1
miR-125a-3p inhibitor		chemical reagent				4,05E-03	RHOA
SMAD3-EP300		complex				4,05E-03	SERPINE1
CCL5	-0,536	cytokine				4,07E-03	CCRL2,DUSP1,PLAUR	40 (16)
SFTPA1	0,675	transporter				4,07E-03	KLF2,PHLDA1,SERPINE1	28 (7)
TGFB1I1	0,164	transcription regulator				4,22E-03	CDKN1A,SERPINE1	12 (7)
ACVR1C	-0,218	kinase				4,22E-03	CDKN1A,SERPINE1	44 (22)
BRD7	-0,022	transcription regulator				4,22E-03	CDKN1A,SERPINE1	32 (19)
DYRK1A	-0,064	kinase				4,22E-03	CDKN1A,SERPINE1	14 (10)
ITGB1	-0,008	transmembrane receptor		0,655		4,28E-03	CDKN1A,HAS3,PLAUR,SERPINE1	45 (19)
(+)-MK-801		chemical drug				4,36E-03	CDKN1A,HSPA1A/HSPA1B,RHOA
N-Ac-Leu-Leu-norleucinal		chemical - protease inhibitor				4,36E-03	BCAR1,CDKN1A,USF1
TP73	-0,106	transcription regulator		1,398	bias	4,50E-03	BCAR1,CDC42EP2,CDKN1A,HSPA1A/HSPA1B,P2RY2,SERPINE1,TGFB2	45 (19)
NTRK2		kinase				4,51E-03	CDKN1A,SERPINE1,SERTAD1	40 (12)
MEF2A	0,029	transcription regulator				4,51E-03	ISG20,KLF2,TGFB2
PTHLH	0,540	other				4,51E-03	CDKN1A,HSPA1A/HSPA1B,SERPINE1	16 (6)
entinostat		chemical drug				4,51E-03	CDKN1A,DUSP1,SERPINE1	41 (19)
Smad		complex				4,57E-03	CDKN1A,SERPINE1
E2F5	-0,031	transcription regulator				4,57E-03	CDKN1A,SERPINE1
UBE3A	-0,030	enzyme				4,57E-03	CDKN1A,SERPINE1	16 (11)
aphidicolin		chemical toxicant				4,57E-03	CDKN1A,ISG20	6 (3)
kaempferol		chemical toxicant				4,57E-03	CDKN1A,MUC5AC	41 (21)
UCN-01		chemical drug				4,57E-03	CDKN1A,RHOB	35 (18)
TLR3	-0,001	transmembrane receptor				4,63E-03	DUSP1,ISG20,PHLDA1,RHOB,SERPINE1	39 (19)
miR-155-5p (miRNAs w/seed UAAUGCU)		mature microRNA		-1,964	bias	4,66E-03	DNAJB1,PHC2,RHOA,SERPINE1
GMNN	-0,004	transcription regulator				4,67E-03	CDKN1A,DUSP1,TGFB2	21 (7)
Y 27632		chemical drug				4,67E-03	CDKN1A,RHOA,SERPINE1	44 (21)
FGF2	0,118	growth factor	Activated	2,371	bias	4,75E-03	AREG,CDKN1A,MUC5AC,PLAUR,SERPINE1,ST3GAL4,TGFB2	41 (20)
PDGF-AA		complex				4,94E-03	AREG,CDKN1A	20 (7)
RNF20	-0,040	enzyme				4,94E-03	CDKN1A,RHOB
MAP3K3	-0,001	kinase				4,94E-03	STEAP4,TGFB2
HEXIM1	0,092	transcription regulator				4,94E-03	CDKN1A,TGFB2	18 (7)
P2RY2	0,425	G-protein coupled receptor				4,94E-03	CDKN1A,SERPINE1	42 (21)
ERF	0,189	transcription regulator				4,94E-03	P2RY2,SEMA7A
H-[1,2,4]oxadiazolo[4,3-alpha]quinoxalin-1-one		chemical reagent				4,94E-03	CDKN1A,PLAUR	47 (17)
arotinoid acid		chemical toxicant				4,94E-03	CDKN1A,DUSP1	33 (9)
Salmonella enterica serotype abortus equi lipopolysaccharide		chemical toxicant		1,000	bias	4,97E-03	AREG,CCRL2,PHLDA1,PLAC8
mycophenolic acid		chemical drug				4,99E-03	CDKN1A,DUSP1,SERPINE1	44 (16)
alitretinoin		chemical drug		1,068	bias	5,07E-03	CDKN1A,DUSP1,STRA6,TGFB2	35 (11)
CDKN1A	0,435	kinase				5,08E-03	CDKN1A,DUSP1,HSPA1A/HSPA1B,MBNL2,SERPINE1	41 (20)
H1-6		other				5,16E-03	BCAR1,PCBP4,PHLDA1
HDAC5	0,025	transcription regulator				5,16E-03	CDKN1A,KLF2,KLF6
H1f1		other				5,16E-03	BCAR1,PCBP4,PHLDA1
CDX2	-0,199	transcription regulator		0,856	bias	5,18E-03	CDKN1A,EZR,MUC5AC,TRIM31
RUNX1	-0,026	transcription regulator				5,24E-03	CDKN1A,GNA15,KLF2,SERPINE1,TRIB1
XIAP	0,039	enzyme				5,32E-03	CDKN1A,SERPINE1	18 (15)
geranylgeranyl pyrophosphate		chemical - endogenous mammalian				5,32E-03	KLF2,RHOA
SIRT6	0,127	enzyme				5,32E-03	ELOVL1,SERPINE1,TGFB2	30 (12)
fluticasone propionate		chemical drug		1,000		5,39E-03	MUC5AC,PHLDA1,PLAC8,SERPINE1
8-bromo-cAMP		chemical reagent		0,380	bias	5,43E-03	BCAR1,CDKN1A,DUSP1,EZR,IQGAP2,SERPINE1,TGFB2	54 (20)
FADD	0,234	other				5,50E-03	ARID5A,CDKN1A,KLF6	36 (7)
TFRC	0,023	transporter				5,67E-03	CDKN1A,SPRR1A,TGFB2
FOSL1	0,719	transcription regulator				5,67E-03	PLAUR,SERPINE1,SPRR1B	13 (6)
MAP2K2	0,057	kinase				5,72E-03	AREG,CDKN1A	30 (12)
BMPR1B	0,397	kinase				5,72E-03	CDKN1A,SERPINE1
NTRK3		kinase				5,72E-03	CDKN1A,SERPINE1	40 (22)
phorbol 12,13-didecanoate		chemical toxicant				5,72E-03	CDKN1A,DUSP1	53 (21)
palbociclib		chemical drug				5,85E-03	CDKN1A,DUSP1,RHOB	49 (14)
EWSR1-FLI1		fusion gene/product				5,85E-03	ARID5B,CDKN1A,SERPINE1	13 (7)
POU5F1	-0,126	transcription regulator		0,012	bias	5,96E-03	CDKN1A,DUSP1,KLF2,SPRR1A,SPRR3,TGFB2	12 (3)
TNFSF11		cytokine	Activated	2,000	bias	5,99E-03	CDKN1A,DUSP1,PLAUR,RHOB,SERPINE1	51 (20)
PAX3-FOXO1		fusion gene/product		0,447		5,99E-03	CDKN1A,DUSP1,HSPA1A/HSPA1B,INPP1,MARCHF3
levodopa		chemical - endogenous mammalian		-0,707		6,11E-03	CDC42EP2,DMTN,DUSP1,KLF6,MBNL2,MOB3A,PLEKHO2,SH3BGRL3
trans-cinnamaldehyde		chemical drug				6,13E-03	CDKN1A,SERPINE1	25 (7)
RAD21L1		other				6,13E-03	AREG,TUBB2A
7(R)-maresin 1		chemical - endogenous mammalian				6,13E-03	AREG,TGFB2
methylnitronitrosoguanidine		chemical toxicant				6,13E-03	CDKN1A,SERPINE1	46 (23)
RNA polymerase II		complex				6,17E-03	ARID5A,ATP13A2,CDKN1A,DUSP1,HSPA1A/HSPA1B
ILF3	-0,020	transcription regulator				6,22E-03	PLAUR,SEMA7A,STEAP4
trans-hydroxytamoxifen		chemical drug	Inhibited	-2,000		6,32E-03	AREG,DUSP1,KLF6,TGFB2
Akt		group		0,044		6,32E-03	CDKN1A,DGKA,PCDH1,RHOB,SERPINE1,STEAP4	62 (26)
MAPK8	0,008	kinase		0,751		6,44E-03	CDKN1A,DUSP1,KLF6,PLAUR	38 (19)
HDAC1	0,043	transcription regulator				6,53E-03	CDKN1A,CEACAM6,DUSP1,RHOB,SERPINE1	46 (17)
STAG3	0,071	other				6,55E-03	AREG,TUBB2A
CD69		transmembrane receptor				6,55E-03	MUC5AC,TGFB2
VCP	0,102	enzyme				6,55E-03	CDKN1A,DUSP1	35 (12)
RASSF1	-0,051	other				6,60E-03	AREG,CDKN1A,TUBB2A	33 (10)
RARG	0,112	ligand-dependent nuclear receptor				6,60E-03	AREG,DUSP1,STRA6	14 (7)
ATF2	-0,002	transcription regulator				6,60E-03	DUSP1,RHOB,TGFB2
ASCL1		transcription regulator				6,79E-03	CDKN1A,RHOA,SEMA7A
MAX	0,017	transcription regulator				6,79E-03	CDKN1A,KLF6,RHOA
PPIF	-0,018	enzyme				6,79E-03	CCRL2,RGS3,SLCO4A1
estrogen		chemical drug		0,559	bias	6,82E-03	AREG,CDKN1A,DUSP1,PDLIM7,TGFB2	49 (20)
TAFAZZIN	-0,003	enzyme		1,000		6,91E-03	CCRL2,DUSP1,KLF6,SERPINE1,TRIM31	34 (7)
progesterone		chemical - endogenous mammalian	Activated	2,023		6,94E-03	AREG,ARID5A,CDKN1A,EZR,ISG20,PCDH1,ST3GAL4,TGFB2	32 (12)
NR2E1		ligand-dependent nuclear receptor				6,98E-03	CDKN1A,TGFB2
mir-31		microRNA				6,98E-03	KRT16,RHOA
SMC1B	0,265	transporter				6,98E-03	AREG,TUBB2A
SPHK2	0,121	kinase				6,98E-03	CDKN1A,KLF2
MECOM	0,006	transcription regulator				6,98E-03	CDKN1A,SERPINE1	12 (7)
TRPV4	0,303	ion channel				6,98E-03	DUSP1,RHOA
VAV2	-0,074	transcription regulator				6,98E-03	AREG,RHOA
TAF4	-0,005	transcription regulator				6,99E-03	AREG,KRT16,SPRR1A
aflatoxin B1		chemical - endogenous non-mammalian		-0,447	bias	7,01E-03	CDKN1A,CLIC5,ERMP1,EZR,P2RY2
HMGA1	0,066	transcription regulator		0,943		7,07E-03	GNA15,HS3ST1,KLF2,RHOB
SNCA		enzyme		-1,486		7,16E-03	DUSP1,EZR,KLF2,PLAC8,PLAUR,SERPINE1	36 (16)
PC-SPES		chemical drug				7,19E-03	CDKN1A,DNAJB1,TUBB2A
TLR4	0,485	transmembrane receptor				7,33E-03	AREG,ARID5A,CCRL2,ISG20,MARCHF3,MUC5AC	19 (5)
aldosterone		chemical - endogenous mammalian				7,34E-03	DUSP1,PHLDA1,PLAUR,SERPINE1	49 (19)
bee venom		chemical - endogenous non-mammalian				7,40E-03	AREG,DNAJB1,KLF2
hydroxyurea		chemical drug				7,40E-03	CDKN1A,ISG20,KRT16	32 (6)
PCLAF	-0,283	other				7,43E-03	CDKN1A,TGFB2
WNT11	0,111	other				7,43E-03	RHOA,TGFB2
NOS2		enzyme		0,686		7,47E-03	CDKN1A,KLF6,MUC5AC,SPRR3	39 (11)
SOCS3	-0,287	phosphatase				7,61E-03	CDKN1A,ISG20,PLAUR	48 (20)
cobalt chloride		chemical reagent				7,61E-03	CDKN1A,DUSP1,PLAUR	47 (18)
SPIB		transcription regulator				7,82E-03	GNA15,HSPA1A/HSPA1B,KLF6
prostaglandin J2		chemical - endogenous mammalian				7,88E-03	CDKN1A,HSPA1A/HSPA1B
NCF1		enzyme				7,88E-03	CDKN1A,SERPINE1	46 (27)
OVOL2	-0,082	transcription regulator				7,88E-03	ARHGEF2,CDKN1A
Cdk		group				7,88E-03	DUSP1,PHLDA1
ICMT	-0,038	enzyme				7,88E-03	CDKN1A,RHOA	19 (3)
DAXX	0,127	transcription regulator				7,88E-03	CDKN1A,SERPINE1	41 (19)
TAB1	0,033	enzyme				7,88E-03	CDKN1A,SERPINE1	41 (22)
vitamin A		chemical - endogenous mammalian				7,88E-03	CDKN1A,STRA6	7 (3)
TAS4464		chemical drug				7,88E-03	CDKN1A,KLF6
miR-1-3p (and other miRNAs w/seed GGAAUGU)		mature microRNA		-1,964	bias	7,89E-03	DNAJB1,LRRC8A,PDLIM7,SH3BGRL3
Pdgf (complex)		complex				8,04E-03	CDKN1A,PLAUR,SERPINE1	52 (18)
2-methylthio-ATP		chemical reagent				8,07E-03	SERPINE1
Npm		group				8,07E-03	CDKN1A
arbutin		chemical drug				8,07E-03	CDKN1A
TRE-TTC2-1/2		group				8,07E-03	CDKN1A
ARHGEF12	-0,103	other				8,07E-03	RHOA
chartreusin		chemical reagent				8,07E-03	CDKN1A
MSK1/2		group				8,07E-03	DUSP1
omethoate		chemical toxicant				8,07E-03	CDKN1A
prunetin		chemical - endogenous non-mammalian				8,07E-03	MUC5AC
USP42	0,126	peptidase				8,07E-03	CDKN1A
NSA2	-0,079	other				8,07E-03	CDKN1A
FBXL12	0,203	other				8,07E-03	CDKN1A
MAGEA2/MAGEA2B	1,289	other				8,07E-03	CDKN1A
GSDME	-0,001	transporter				8,07E-03	MUC13
ZBTB49	0,229	transcription regulator				8,07E-03	CDKN1A
SNRPA1	0,002	other				8,07E-03	CDKN1A
RNF126	0,087	enzyme				8,07E-03	CDKN1A
WDR13	0,011	other				8,07E-03	CDKN1A
Importin alpha		group				8,07E-03	CDKN1A
ACER3	0,019	enzyme				8,07E-03	CDKN1A
ANTXR1		transmembrane receptor				8,07E-03	HSPA1A/HSPA1B
MCF2L	0,102	other				8,07E-03	RHOA
CELA1		peptidase				8,07E-03	HSPA1A/HSPA1B
miR-155-3p (miRNAs w/seed UCCUACC)		mature microRNA				8,07E-03	DNAJB1
mir-622		microRNA				8,07E-03	PLAUR
mir-331	0,290	microRNA				8,07E-03	PLAUR
ELAC2	0,001	enzyme				8,07E-03	CDKN1A
SALL2		transcription regulator				8,07E-03	CDKN1A
MAGEA4		other				8,07E-03	CDKN1A
POLDIP3	-0,005	other				8,07E-03	CDKN1A
TSPYL2	0,137	other				8,07E-03	CDKN1A
PEX2	0,009	other				8,07E-03	CDKN1A
CCT5	0,105	other				8,07E-03	CDKN1A
NEK4	0,019	kinase				8,07E-03	CDKN1A
ING2	-0,007	transcription regulator				8,07E-03	SERPINE1
PGAM1	0,083	phosphatase				8,07E-03	CDKN1A
ING5	-0,023	other				8,07E-03	CDKN1A
MYO9B	0,049	enzyme				8,07E-03	RHOA
KHDRBS2		other				8,07E-03	CDKN1A
ENC1	-0,164	peptidase				8,07E-03	CEACAM5
cycloastragenol		chemical - endogenous non-mammalian				8,07E-03	CDKN1A
GALR2	-0,868	G-protein coupled receptor				8,07E-03	CDKN1A
PCBP4	0,384	other				8,07E-03	CDKN1A
capmatinib		chemical drug				8,07E-03	AREG
CGGBP1	-0,049	transcription regulator				8,07E-03	CDKN1A
Cops2		transcription regulator				8,07E-03	CDKN1A
RNF11	-0,001	enzyme				8,07E-03	SERPINE1
MI-63		chemical reagent				8,07E-03	CDKN1A
securinine		chemical reagent				8,07E-03	CDKN1A
polyethylene glycol		chemical drug				8,07E-03	CDKN1A
telomestatin		chemical - endogenous non-mammalian				8,07E-03	CDKN1A
kynurenic acid		chemical - endogenous mammalian				8,07E-03	CDKN1A
sarpogrelate		chemical drug				8,07E-03	SERPINE1
methiothepin		chemical drug				8,07E-03	SERPINE1
sibutramine		chemical drug				8,07E-03	SERPINE1
BIBX1522		chemical drug				8,07E-03	MUC5AC
1-o-hexadecyl-2-o-methyl-rac-glycerol		chemical - kinase inhibitor				8,07E-03	CDKN1A
hdm-2 antagonistic peptide		chemical reagent				8,07E-03	CDKN1A
3-hydroxyflavone		chemical - endogenous non-mammalian				8,07E-03	HSPA1A/HSPA1B
vinflunine		chemical drug				8,07E-03	CDKN1A
N(omega)-hydroxyarginine		chemical - endogenous mammalian				8,07E-03	CDKN1A
tibolone		chemical drug				8,07E-03	SERPINE1
OSM		cytokine		1,369	bias	8,16E-03	ARHGEF2,CDKN1A,EMP3,ISG20,KRT16,RASL11A,SERPINE1	42 (12)
MRTFB	-0,080	transcription regulator		-0,152	bias	8,17E-03	ARID5B,EZR,SERPINE1,TGFB2
IRF8	-0,821	transcription regulator				8,17E-03	ARID5B,CDKN1A,GNA15,KLF6	36 (7)
EGR1	0,131	transcription regulator		1,928	bias	8,17E-03	AREG,BCAR1,CDKN1A,SERPINE1	33 (20)
FGFR4	0,211	kinase				8,35E-03	CDKN1A,SERPINE1	39 (22)
TIMP1	0,083	cytokine				8,35E-03	CDKN1A,PLAUR	14 (4)
pidnarulex		chemical drug				8,35E-03	CDKN1A,DGKA
SHH	0,252	peptidase				8,46E-03	BCAR1,EPHB4,SERPINE1,TGFB2
MAP2K1	0,028	kinase		1,622	bias	8,46E-03	AREG,CDKN1A,DUSP1,PLAUR	46 (17)
TLR2		transmembrane receptor		0,856	bias	8,61E-03	CDKN1A,DUSP1,KLF2,MUC5AC	47 (19)
HIF1A	0,028	transcription regulator		1,743	bias	8,77E-03	CCRL2,CDKN1A,CEACAM5,PLAC8,PLAUR,SERPINE1,TGFB2	51 (19)
TERC		other				8,84E-03	CDKN1A,TUBB2A
ING1	0,090	transcription regulator				8,84E-03	CDKN1A,HSPA1A/HSPA1B
verteporfin		chemical drug				8,84E-03	CDKN1A,TGFB2	23 (7)
tripterine		chemical - endogenous non-mammalian				8,84E-03	DNAJB1,HSPA1A/HSPA1B
decitabine		chemical drug	Activated	2,184	bias	8,85E-03	CDKN1A,CEACAM6,DUSP1,EPHB4,EZR,HSPA1A/HSPA1B,KLF6,KRT16,TGFB2	40 (18)
METTL3	-0,053	enzyme				8,94E-03	CDKN1A,DGKA,TMC7
SOD2	-0,044	enzyme				8,94E-03	CDKN1A,INPP1,SERPINE1	39 (20)
GW9662		chemical reagent				8,94E-03	CDKN1A,CEACAM5,CEACAM6
CREB1	-0,033	transcription regulator		1,195	bias	9,10E-03	CDKN1A,DGKA,DUSP1,IMPACT,MUC5AC,SEMA7A,SERTAD1	26 (7)
CD36	-0,163	transmembrane receptor				9,17E-03	AREG,PLAUR,SERPINE1	30 (11)
ionomycin		chemical reagent		1,980	bias	9,22E-03	DGKA,DUSP1,KCNN4,P2RY2	24 (10)
CFI-402257		chemical drug				9,33E-03	AREG,PLAUR
mercuric chloride		chemical toxicant				9,33E-03	CDKN1A,HSPA1A/HSPA1B
phorbol 12,13-dibutyrate		chemical - endogenous non-mammalian				9,33E-03	CDKN1A,SERPINE1	30 (18)
ETV6-RUNX1		fusion gene/product		-1,287	bias	9,39E-03	CDC42EP2,EMP3,GNA15,ISG20,KLF6
CD24	0,138	other				9,65E-03	CDKN1A,EMP3,ISG20
GAB2	-0,074	other				9,84E-03	MUC5AC,SERPINE1	43 (20)
GNB2	0,130	enzyme				9,84E-03	CDKN1A,DUSP1
PRKCQ	0,012	kinase				9,84E-03	CDKN1A,EZR	37 (11)
SELP		transmembrane receptor				9,84E-03	CDKN1A,PLAUR	22 (7)
ADGRE2		other				9,84E-03	CDKN1A,TGFB2
ATF4	0,162	transcription regulator				9,86E-03	AREG,CDKN1A,STK40,TGFB2	9 (3)
colistin		biologic drug				9,89E-03	RHOA,SLCO4A1,TMC7
BCL2	0,093	transporter				9,89E-03	CDKN1A,PLAUR,TGFB2	47 (17)
RHOA	0,244	enzyme				9,89E-03	CDKN1A,RHOA,RHOB	38 (17)
EDN1	0,026	cytokine		1,966	bias	1,00E-02	AREG,EZR,PLAUR,SERPINE1	40 (17)
SPRY2	-0,222	other				1,01E-02	CDKN1A,EPHB4,PLAUR
puromycin aminonucleoside		chemical reagent				1,01E-02	BCAR1,CLIC5,EMP3
PRDM16	-0,257	transcription regulator				1,04E-02	CDKN1A,SERPINE1
KRT14		other				1,04E-02	KLK11,KRT16
CYBB	0,321	enzyme				1,04E-02	CDKN1A,DUSP1	49 (22)
PAK2	-0,052	kinase				1,04E-02	DUSP1,PLAUR	40 (15)
aprepitant		chemical drug				1,04E-02	CEACAM6,SEMA7A
SIRT1	-0,033	transcription regulator		-0,640	bias	1,04E-02	CDKN1A,ERMP1,KLF2,SERPINE1,TMPRSS4,TRIM31	31 (12)
cyclosporin A		biologic drug		0,393		1,04E-02	CDKN1A,DGKA,EMP3,IQGAP2,KRT16,SERPINE1	35 (16)
HMG20A	0,021	transcription regulator				1,04E-02	P2RY2,PLAUR,SERPINE1
kanamycin A		chemical drug				1,04E-02	RHOA,SLCO4A1,TMC7
PKD1	0,056	ion channel		0,218		1,05E-02	CDKN1A,CLCF1,RGS3,RHOA
glutamine		chemical - endogenous mammalian				1,06E-02	CDKN1A,DUSP1,HSPA1A/HSPA1B	21 (7)
MRTFA	-0,114	transcription regulator		-0,152	bias	1,07E-02	CDC42EP2,EZR,SERPINE1,TGFB2
8-bromoguanosine 3',5'-cyclic monophosphate		chemical reagent				1,09E-02	CDKN1A,PLAUR	41 (18)
IMMT	-0,020	other				1,09E-02	AREG,SERPINE1
NSUN6	-0,029	enzyme				1,09E-02	SERPINE1,TGFB2
SKP2	-0,302	other				1,09E-02	CDKN1A,RHOA	27 (11)
NGFR	0,180	transmembrane receptor				1,09E-02	RHOB,SERPINE1	46 (18)
GJA1		transporter				1,09E-02	CDKN1A,GJC2
IGFBP3		other				1,09E-02	CDKN1A,SERPINE1	38 (22)
GNB1	0,056	enzyme				1,09E-02	CDKN1A,DUSP1	36 (9)
mevalonic acid		chemical - endogenous mammalian				1,09E-02	KLF2,SERPINE1
thalidomide		chemical drug				1,09E-02	PLAUR,SERPINE1	35 (19)
erlotinib		chemical drug				1,09E-02	AREG,PLAUR,SERPINE1	49 (14)
LGALS3	0,029	other				1,12E-02	CDKN1A,MUC5AC,PRSS3	33 (9)
bisindolylmaleimide I		chemical drug				1,12E-02	CDKN1A,CLCF1,SERPINE1	33 (15)
SMAD3	-0,063	transcription regulator				1,13E-02	AREG,CDKN1A,RHOB,SERPINE1,TGFB2	43 (23)
CERK	0,028	kinase				1,14E-02	CCRL2,CLCF1
MK2206		chemical drug				1,14E-02	DGKA,RHOA
tempol		chemical drug				1,14E-02	PLAUR,SERPINE1	51 (18)
fluvastatin		chemical drug				1,14E-02	CDKN1A,SERPINE1	42 (22)
EHMT1	0,013	transcription regulator				1,14E-02	CDKN1A,CORO2A,STRA6
5-N-ethylcarboxamido adenosine		chemical reagent				1,17E-02	KLF6,RGS3,SERPINE1
Ige		complex	Activated	2,000	bias	1,17E-02	AREG,CDKN1A,CLCF1,SEMA7A,SLCO4A1
vancomycin		biologic drug	Activated	2,000	bias	1,18E-02	EMP3,RHOA,SLCO4A1,TMC7
oleanolic acid		chemical - endogenous non-mammalian				1,20E-02	CDKN1A,MUC5AC	9 (4)
NORAD	-0,072	other				1,20E-02	RHOA,RHOB
butyric acid		chemical - endogenous mammalian		1,564		1,21E-02	CDKN1A,CEACAM5,DUSP1,EMP3,RHOA,SERPINE1	37 (18)
GY1-22		chemical reagent				1,21E-02	CDKN1A
[(R)-6-(4-(4-benzyl-7-chloronaphthalen-1-yl)-2-methylpiperazin-1-yl)] nicotine nitrile		chemical reagent				1,21E-02	CDKN1A
L-ornithine		chemical - endogenous mammalian				1,21E-02	CDKN1A
extremely high molecular weight hyaluronic acid		chemical reagent				1,21E-02	CDKN1A
beryllium sulfate		chemical toxicant				1,21E-02	CDKN1A
H. carbonum toxin		biologic drug				1,21E-02	CDKN1A
nanoliposome C6-ceramide		chemical reagent				1,21E-02	KLF2
(diaminocyclohexane)(diacetato)(dichloro)platinum		chemical reagent				1,21E-02	CDKN1A
WAY-262611		chemical reagent				1,21E-02	TGFB2
WDR82	0,103	enzyme				1,21E-02	CDKN1A
TFIIH		complex				1,21E-02	CDKN1A
D-4476		chemical drug				1,21E-02	PHLDA1
MLN8054		chemical drug				1,21E-02	CDKN1A
MIR100HG		other				1,21E-02	SERPINE1
ACTA2-AS1		other				1,21E-02	CDKN1A
3,4',5-trimethoxystilbene		chemical reagent				1,21E-02	CDKN1A
gallocyanine		chemical - endogenous non-mammalian				1,21E-02	TGFB2
DCPIB		chemical reagent				1,21E-02	LRRC8A
ZNF346	0,048	other				1,21E-02	CDKN1A
RHOBTB2	-0,059	enzyme				1,21E-02	CDKN1A
RFFL	0,154	enzyme				1,21E-02	CDKN1A
TTC5	-0,028	other				1,21E-02	CDKN1A
PTPMT1	-0,109	phosphatase				1,21E-02	CDKN1A
OR51E1	1,198	G-protein coupled receptor				1,21E-02	CDKN1A
TMEM208	0,074	other				1,21E-02	KCNN4
N4BP2L2	-0,001	transcription regulator				1,21E-02	CDKN1A
CTBP1-DT	-0,016	other				1,21E-02	CDKN1A
EXOC3L1	0,045	other				1,21E-02	CDKN1A
KLHL21	-0,147	enzyme				1,21E-02	DUSP1
OLA1	-0,100	enzyme				1,21E-02	CDKN1A
defibrotide		biologic drug				1,21E-02	SERPINE1
CSNK1E	0,045	kinase				1,21E-02	SERPINE1
YEATS4	-0,067	transcription regulator				1,21E-02	CDKN1A
RNF144B	-0,349	enzyme				1,21E-02	CDKN1A
TERF1	0,058	other				1,21E-02	CDKN1A
MPRIP	-0,022	other				1,21E-02	RHOA
ELL	0,142	transcription regulator				1,21E-02	CDKN1A
HLTF	-0,138	transcription regulator				1,21E-02	SERPINE1
GRK3	0,097	kinase				1,21E-02	ADRA2B
PMEPA1	0,272	other				1,21E-02	CDKN1A
HPGD	-0,381	enzyme				1,21E-02	CDKN1A
MCRS1	0,075	other				1,21E-02	CDKN1A
U2AF2	0,057	other				1,21E-02	CDKN1A
riociguat		chemical drug				1,21E-02	SERPINE1
DMBT1	0,280	transmembrane receptor				1,21E-02	EPHB4
ARHGAP1	-0,009	other				1,21E-02	CDKN1A
TPM1	-0,104	other				1,21E-02	RHOA
SRCAP	-0,170	transcription regulator				1,21E-02	CDKN1A
EID2	0,087	other				1,21E-02	CDKN1A
STRAP	0,054	other				1,21E-02	SERPINE1
GUCY1A1	-0,712	enzyme				1,21E-02	PCBP4
SYF2	-0,080	other				1,21E-02	CDKN1A
DDX24	0,030	enzyme				1,21E-02	CDKN1A
PDZD2	0,306	other				1,21E-02	CDKN1A
TRERF1	-0,055	transcription regulator				1,21E-02	CDKN1A
SPAG9	0,042	other				1,21E-02	CDKN1A
TUBB1	0,416	other				1,21E-02	TUBB2A
AP2A2	0,057	transporter				1,21E-02	CDKN1A
MAGI2	-0,184	enzyme				1,21E-02	RHOA
RASSF7	-0,057	other				1,21E-02	CDKN1A
HES6	-0,002	transcription regulator				1,21E-02	CDKN1A
BUB3	-0,012	other				1,21E-02	CDKN1A
TCP1	0,066	other				1,21E-02	CDKN1A
8-butyl-10-[(3-methoxy-5-pyrrol-2-ylidenepyrrol-2-ylidene)methyl]-11-azabicyclo[7.2.1]dodeca-1(12),9-diene		chemical reagent				1,21E-02	CDKN1A
CLCA1		ion channel				1,21E-02	MUC5AC
RPL37	-0,063	other				1,21E-02	CDKN1A
CYP2C9		enzyme				1,21E-02	DUSP1
Naip1 (includes others)		other				1,21E-02	MUC5AC
WASF1	-0,021	other				1,21E-02	EZR
(+)-R-3-(4-chlorophenyl)-3-(1-hydroxymethylcyclopropylmethoxy)-2-(4-nitrobenzyl)-2,3-dihydroisoindol-1-one		chemical reagent				1,21E-02	CDKN1A
UIMC1	0,027	other				1,21E-02	CDKN1A
DUOX2	0,274	enzyme				1,21E-02	CDKN1A
beta2 adrenergic receptor agonist		chemical drug				1,21E-02	CDKN1A
O-(chloroacetylcarbamoyl)fumagillol		chemical drug				1,21E-02	CDKN1A
polyhydroxyethyl methacrylate		chemical reagent				1,21E-02	EZR
filipin		chemical - endogenous non-mammalian				1,21E-02	SERPINE1
dephostatin		chemical reagent				1,21E-02	CDKN1A
GSK-3beta inhibitor II		chemical drug				1,21E-02	CDKN1A
CGS 12066B		chemical reagent				1,21E-02	DUSP1
alprenolol		chemical drug				1,21E-02	ADRA2B
oxodiperoxo(pyridine-2-carboxylate)vanadate(V)		chemical reagent				1,21E-02	CDKN1A
NSC 644221		chemical reagent				1,21E-02	CDKN1A
ofloxacin		chemical drug				1,21E-02	CDKN1A
10-decarbamoylmitomycin C		chemical toxicant				1,21E-02	CDKN1A
idronoxil		chemical drug				1,21E-02	CDKN1A
taprostene		chemical reagent				1,21E-02	DUSP1
TTI-101		chemical drug				1,21E-02	SERPINE1
SYUIQ-5		chemical reagent				1,21E-02	CDKN1A
CRTC1-MAML2		fusion gene/product				1,21E-02	AREG
glutathione diethyl ester		chemical reagent				1,21E-02	PLAUR
Mn2+		chemical - endogenous mammalian				1,21E-02	ATP13A2
wortmannin		chemical drug		-1,974	bias	1,21E-02	CDKN1A,EZR,RHOA,SERPINE1	39 (16)
CCND1	-0,129	transcription regulator		0,882		1,21E-02	AREG,ARHGEF2,CDKN1A,HSPA1A/HSPA1B,RAB3B	12 (4)
MAPK14	-0,050	kinase		1,828	bias	1,25E-02	AREG,DUSP1,PLAUR,SPRR1A	46 (17)
hyaluronic acid		chemical - endogenous mammalian				1,25E-02	RHOA,SERPINE1,TGFB2	37 (18)
TGFB2	-0,437	growth factor				1,25E-02	RGS3,SERPINE1,TGFB2	15 (9)
crizotinib		chemical drug				1,26E-02	AREG,SERPINE1	30 (12)
NF2	0,021	other				1,26E-02	CDKN1A,PLAUR	42 (13)
STAG2	-0,121	other				1,26E-02	CCRL2,ISG20
EFNA4	0,141	kinase				1,26E-02	KRT16,SPRR3
DACH1	0,233	transcription regulator				1,26E-02	CDKN1A,SERPINE1
HFE	-0,126	transmembrane receptor				1,31E-02	DUSP1,PHLDA1,PRSS3
TGFBR1	0,002	kinase				1,31E-02	CDKN1A,RGS3,SERPINE1	21 (12)
Laminin (complex)		complex				1,31E-02	SERPINE1,TGFB2	23 (7)
SELPLG	0,278	other				1,31E-02	CDKN1A,PLAUR
IFNE	0,107	cytokine				1,31E-02	CDKN1A,ISG20
ABL1	0,030	kinase				1,31E-02	CDKN1A,TGFB2	39 (17)
ARHGAP21	0,016	other				1,31E-02	ARID5A,ISG20
EFNA3	-0,014	kinase				1,31E-02	KRT16,SPRR3
Mek		group				1,33E-02	CDKN1A,PHLDA1,SERPINE1,SLCO4A1,STEAP4	47 (23)
IL3		cytokine				1,33E-02	AREG,CDKN1A,EMP3,KLF13,SEMA7A	26 (8)
metronidazole		chemical drug				1,34E-02	RHOA,SLCO4A1,TMC7
CITED2	-0,329	transcription regulator				1,35E-02	CLIC5,DUSP1,KLF6,PLAC8
STAT4	-0,333	transcription regulator		1,067	bias	1,37E-02	ISG20,PLAC8,SERPINE1,SERTAD1
PSMB11		peptidase				1,37E-02	HSPA1A/HSPA1B,RHOB,TGFB2
SKIL	0,286	transcription regulator				1,37E-02	CDKN1A,SERPINE1	13 (8)
RPS6KB1	0,071	kinase				1,37E-02	CDKN1A,SERPINE1	36 (20)
EPHA2	0,169	kinase				1,37E-02	DUSP1,KLF6
FUS-DDIT3		fusion gene/product				1,37E-02	KLF2,SERPINE1
metribolone		chemical reagent				1,38E-02	ARID5B,CDKN1A,EZR,IQGAP2,ISG20,STEAP4	17 (5)
ERG		transcription regulator				1,39E-02	ARHGEF2,PLAUR,RGS3,RHOA	22 (4)
atorvastatin		chemical drug		-0,180		1,39E-02	DUSP1,RHOA,RHOB,SERPINE1	51 (21)
medroxyprogesterone acetate		chemical drug		0,816	bias	1,40E-02	BCAR1,CDKN1A,EZR,IQGAP2,SERPINE1,TGFB2	48 (16)
RUNX1-RUNX1T1		fusion gene/product				1,43E-02	CDKN1A,GNA15,SLC26A9	6 (2)
SETD2	-0,111	enzyme				1,43E-02	RHOB,SERPINE1
TNC	0,334	other				1,43E-02	CDKN1A,RHOA	19 (3)
NME1	0,099	kinase				1,43E-02	CDKN1A,SERPINE1	30 (16)
gentamicin		chemical drug	Activated	2,219		1,46E-02	HSPA1A/HSPA1B,KLF6,RHOA,SLCO4A1,TMC7
SPARC		other				1,46E-02	P2RY2,SERPINE1,SPRR1A
sirolimus		chemical drug		-0,709	bias	1,47E-02	CDKN1A,KLF2,PCDH1,PLAUR,RHOA,SERPINE1,TUBB2A	59 (20)
RAC1	0,080	enzyme				1,49E-02	DUSP1,PLAUR,RHOA	38 (15)
lipoxin A4		chemical - endogenous mammalian				1,49E-02	CDKN1A,SERPINE1	35 (19)
VitaminD3-VDR-RXR		complex				1,49E-02	CDKN1A,TGFB2
PAX1		transcription regulator				1,49E-02	SPRR1A,SPRR3
N-acetylsphingosine		chemical reagent				1,49E-02	CDKN1A,SERPINE1	29 (15)
eflornithine		chemical drug				1,49E-02	CDKN1A,SERPINE1	39 (23)
TGM2	-0,197	enzyme	Activated	2,000	bias	1,51E-02	CCRL2,PHLDA1,PLEKHO2,SEMA7A
SRC	0,106	kinase				1,52E-02	CDKN1A,DUSP1,PLAUR	46 (18)
CBX5	-0,131	transcription regulator				1,55E-02	CDKN1A,MUC13,TRIM31
benzyl isothiocyanate		chemical - endogenous non-mammalian				1,56E-02	RHOB,SERPINE1	25 (13)
vincristine		chemical drug				1,56E-02	CDKN1A,TUBB2A	20 (5)
cyclopamine		chemical reagent				1,56E-02	CDKN1A,SERPINE1	25 (12)
13(S)-hydroxyoctadecadienoic acid		chemical - endogenous mammalian				1,61E-02	SERPINE1
L-alanine		chemical - endogenous mammalian				1,61E-02	CDKN1A
Ro 25-6760		chemical toxicant				1,61E-02	CDKN1A
inecalcitol		chemical drug				1,61E-02	CDKN1A
15-LOX		group				1,61E-02	MUC5AC
SNHG1	-0,063	other				1,61E-02	CDKN1A
tozasertib		chemical drug				1,61E-02	CDKN1A
CINP	-0,012	other				1,61E-02	CDKN1A
SLC27A4	0,248	transporter				1,61E-02	ELOVL1
IL17RC	-0,020	transmembrane receptor				1,61E-02	STEAP4
GNL3L	0,018	other				1,61E-02	CDKN1A
DNAJB4	-0,033	other				1,61E-02	CDKN1A
PUM1	-0,137	other				1,61E-02	CDKN1A
HSPBP1	0,097	other				1,61E-02	HSPA1A/HSPA1B
ENTPD2	-0,016	enzyme				1,61E-02	SERPINE1
SLC13A5		transporter				1,61E-02	CDKN1A
DUOX1	0,239	enzyme				1,61E-02	MUC5AC
MUCL1		other				1,61E-02	CDKN1A
K Channel		complex				1,61E-02	CDKN1A
tetrahydrocurcumin		chemical - endogenous mammalian				1,61E-02	CDKN1A
P-TEFb		complex				1,61E-02	CDKN1A
VLDL		complex				1,61E-02	SERPINE1
pertuzumab		biologic drug				1,61E-02	CDKN1A
danusertib		chemical drug				1,61E-02	CDKN1A
CCL17		cytokine				1,61E-02	RHOA
PTPRF	-0,027	phosphatase				1,61E-02	EMP3
ANXA5	0,107	transporter				1,61E-02	CDKN1A
GRPR		G-protein coupled receptor				1,61E-02	CDKN1A
CUL4A	0,015	other				1,61E-02	CDKN1A
UBE2K	-0,027	transcription regulator				1,61E-02	TGFB2
miR-331-3p (miRNAs w/seed CCCCUGG)		mature microRNA				1,61E-02	PLAUR
TOPORS	0,031	enzyme				1,61E-02	CDKN1A
SYNM		other				1,61E-02	CDKN1A
HAS3	0,832	enzyme				1,61E-02	CDKN1A
TOP3A	0,085	enzyme				1,61E-02	CDKN1A
KLF16	0,158	transcription regulator				1,61E-02	CDKN1A
RAB11A	0,014	enzyme				1,61E-02	AREG
BOP1	0,131	other				1,61E-02	CDKN1A
CD151	0,123	other				1,61E-02	RHOA
PEBP4		other				1,61E-02	CDKN1A
STK16	0,006	kinase				1,61E-02	SERPINE1
AHNAK	-0,085	other				1,61E-02	CDKN1A
NASP	-0,078	other				1,61E-02	CDKN1A
GIPC1	0,192	other				1,61E-02	SERPINE1
PTP4A2	-0,002	phosphatase				1,61E-02	BCAR1
ELOA	0,059	transcription regulator				1,61E-02	CDKN1A
chelidonine		chemical - endogenous non-mammalian				1,61E-02	PHLDA1
RPS6KA1	0,104	kinase				1,61E-02	SEMA7A
S100A11	0,284	other				1,61E-02	CDKN1A
NBN	-0,122	other				1,61E-02	CDKN1A
NOC2L	0,012	transcription regulator				1,61E-02	CDKN1A
ceralasertib		chemical drug				1,61E-02	CDKN1A
RRM2B	-0,036	enzyme				1,61E-02	CDKN1A
Apela		other				1,61E-02	KLF2
azurin 50-77		biologic drug				1,61E-02	CDKN1A
farnesyltransferase inhibitor		chemical drug				1,61E-02	CDKN1A
OSU-CG12		chemical reagent				1,61E-02	KLF6
p38 MAP kinase inhibitor		chemical drug				1,61E-02	CDKN1A
benfur		chemical reagent				1,61E-02	CDKN1A
tirapazamine		chemical drug				1,61E-02	CDKN1A
tipifarnib		chemical drug				1,61E-02	CDKN1A
liarozole		chemical drug				1,61E-02	KRT16
centrinone		chemical drug				1,61E-02	CDKN1A
SMAD1/5/9		group				1,61E-02	CDKN1A
atosibanum		biologic drug				1,61E-02	CDKN1A
tiotropium		chemical drug				1,61E-02	MUC5AC
iodixanol		chemical drug				1,61E-02	SERPINE1
thymeleatoxin		chemical toxicant				1,61E-02	CDKN1A
MASTL	-0,027	kinase				1,62E-02	ARHGEF2,SERPINE1
ADRA1B		G-protein coupled receptor				1,62E-02	CDKN1A,DUSP1	30 (12)
OLR1		transmembrane receptor				1,62E-02	HAS3,STRA6
herbimycin		chemical drug				1,62E-02	DUSP1,SERPINE1	55 (24)
actinomycin D		biologic drug		-0,956	bias	1,65E-02	CDKN1A,DUSP1,PLAUR,SERPINE1	46 (19)
ITGA5		transmembrane receptor				1,68E-02	CDKN1A,PLAUR	43 (16)
TWIST2		transcription regulator				1,68E-02	CDKN1A,KLF6
TXN	0,127	enzyme				1,68E-02	CDKN1A,MUC5AC	39 (19)
15-deoxy-delta-12,14 -PGJ 2		chemical - endogenous mammalian		1,929		1,69E-02	CDKN1A,DGKA,DNAJB1,SERPINE1	28 (17)
YAP1	-0,070	transcription regulator		0,442	bias	1,70E-02	AREG,CCRL2,CDKN1A,SERPINE1,TGFB2	49 (23)
TFAP2A	-0,278	transcription regulator				1,72E-02	CDKN1A,PLAUR,SERPINE1	33 (10)
TLR9		transmembrane receptor	Activated	2,000	bias	1,78E-02	DUSP1,ISG20,PHLDA1,SERPINE1	46 (19)
YBX1	0,047	transcription regulator				1,79E-02	CDKN1A,MUC13,PLAUR
AURK		group				1,82E-02	CDKN1A,INKA2
EFNA5	-0,158	kinase				1,82E-02	KRT16,RHOA
BSG	0,067	transporter				1,82E-02	PLAUR,SERPINE1	20 (8)
TIMP3		other				1,82E-02	MUC5AC,SERPINE1	34 (14)
ANLN	-0,035	other				1,82E-02	CDKN1A,INKA2
candesartan		chemical drug				1,82E-02	RHOA,SERPINE1	29 (7)
4-hydroxynonenal		chemical toxicant				1,82E-02	HSPA1A/HSPA1B,SERPINE1	23 (6)
KDM1A	0,062	enzyme		-0,759		1,84E-02	CDKN1A,HAS3,IQGAP2,KLF2,SERPINE1
RB1	-0,092	transcription regulator		-0,680		1,85E-02	CDKN1A,DUSP1,EZR,RHOB,SERPINE1,TGFB2	43 (18)
WNT1		cytokine				1,86E-02	CDKN1A,SERPINE1,STRA6	12 (6)
ADAM17	0,040	peptidase				1,86E-02	AREG,MUC5AC,SLC26A9	16 (5)
GATA3	-0,316	transcription regulator		-0,747		1,88E-02	CDKN1A,ELOVL1,SPRR1A,SPRR3
ABCB4	0,150	transporter				1,88E-02	SERPINE1,TGFB2	10 (7)
MAP2K5	-0,033	kinase				1,88E-02	BCAR1,KLF2
NUPR1	-0,167	transcription regulator	Activated	2,449		1,89E-02	AREG,ERMP1,KLF6,PHLDA1,SERPINE1,TRIB1
ethanol		chemical - endogenous mammalian		-0,392	bias	1,91E-02	CDKN1A,DUSP1,KLF6,RHOB,SERPINE1,TGFB2	51 (21)
ATF3	0,267	transcription regulator				1,93E-02	CDKN1A,SERPINE1,SPRR1A	34 (11)
BCOR	-0,271	transcription regulator				1,95E-02	ARID5B,CDKN1A
SPHK1	0,111	kinase				1,95E-02	CDKN1A,SERPINE1	46 (23)
MMP1		peptidase				1,95E-02	CDKN1A,SERPINE1	31 (18)
MET	-0,084	kinase				1,97E-02	AREG,ARID5A,CDKN1A	27 (9)
PELP1	-0,049	other				1,97E-02	CDKN1A,DGKA,PRSS3
ciglitazone		chemical drug				1,97E-02	CDKN1A,DGKA,SERPINE1	36 (18)
L-aspartic acid		chemical - endogenous mammalian				2,01E-02	CDKN1A
teniposide		chemical drug				2,01E-02	CDKN1A
TPPP2		other				2,01E-02	CDKN1A
luminespib		chemical drug				2,01E-02	HSPA1A/HSPA1B
DESI2	0,045	enzyme				2,01E-02	CDKN1A
anthralin		chemical drug				2,01E-02	KRT16
elocalcitol		chemical drug				2,01E-02	TGFB2
PYHIN1		other				2,01E-02	CDKN1A
Laminin2		complex				2,01E-02	RHOA
SLU7	-0,024	enzyme				2,01E-02	CDKN1A
C1GALT1	0,029	enzyme				2,01E-02	MUC5AC
PLXND1	-0,054	transmembrane receptor				2,01E-02	MUC5AC
CDCA2	-0,015	other				2,01E-02	CDKN1A
EIF3I	0,023	translation regulator				2,01E-02	SERPINE1
AKAP11	-0,064	other				2,01E-02	RHOA
NUP98	-0,018	enzyme				2,01E-02	CDKN1A
TYMS	-0,237	enzyme				2,01E-02	CDKN1A
RNF34	0,119	enzyme				2,01E-02	CDKN1A
miR-508-3p (miRNAs w/seed GAUUGUA)		mature microRNA				2,01E-02	SERPINE1
miR-570-3p (miRNAs w/seed GAAAACA)		mature microRNA				2,01E-02	CDKN1A
PPP1R13B	0,130	phosphatase				2,01E-02	CDKN1A
CALCR		G-protein coupled receptor				2,01E-02	CDKN1A
RHOH		enzyme				2,01E-02	CDKN1A
FLOT1	0,088	other				2,01E-02	CDKN1A
ARHGEF25	0,080	other				2,01E-02	RHOA
ALDH3A1	0,135	enzyme				2,01E-02	CDKN1A
TACC3	0,051	other				2,01E-02	CDKN1A
RBBP8	-0,011	enzyme				2,01E-02	CDKN1A
PLK3	0,521	kinase				2,01E-02	CDKN1A
GNL2	0,010	enzyme				2,01E-02	CDKN1A
N-lauroyl-L-phenylalanine		chemical reagent				2,01E-02	KLF2
RSU1	0,042	other				2,01E-02	CDKN1A
Cox5b/Gm34962		other				2,01E-02	TGFB2
Muc1		transmembrane receptor				2,01E-02	MUC5AC
VAS-2870		chemical reagent				2,01E-02	CDKN1A
MI-773		chemical drug				2,01E-02	CDKN1A
silicon phthalocyanine		chemical drug				2,01E-02	CDKN1A
benidipine		chemical drug				2,01E-02	CDKN1A
vinyl carbamate		chemical toxicant				2,01E-02	CDKN1A
plevitrexed		chemical drug				2,01E-02	CDKN1A
ethyl protocatechuate		chemical reagent				2,01E-02	CDKN1A
FT671		chemical - protease inhibitor				2,01E-02	CDKN1A
geraniol		chemical - endogenous non-mammalian				2,01E-02	CDKN1A
GRB2	0,072	other				2,02E-02	SPRR1A,SPRR3
CD3 group		group				2,02E-02	DGKA,KLF2
TSC22D3	0,396	transcription regulator				2,02E-02	CDKN1A,DUSP1	53 (23)
PLK1	0,039	kinase				2,02E-02	CDKN1A,TGFB2	6 (3)
Am 580		chemical reagent				2,02E-02	DUSP1,STRA6	7 (3)
mir-155		microRNA				2,04E-02	CDKN1A,DNAJB1,SERPINE1	14 (9)
SOCS1	0,328	other				2,04E-02	CDKN1A,DUSP1,ISG20	46 (20)
Vegf		group	Activated	2,425	bias	2,06E-02	CLCF1,ISG20,PHLDA1,PLAUR,TMC7,TRIB1
WWTR1	-0,090	transcription regulator				2,08E-02	CDKN1A,IQGAP2,SERPINE1	6 (3)
oblimersen		biologic drug				2,09E-02	CDKN1A,DUSP1
SFRP1		transmembrane receptor				2,09E-02	SERPINE1,TGFB2	12 (7)
EPHB4	0,286	kinase				2,09E-02	PDLIM7,TGFB2
FCGR2A		transmembrane receptor				2,09E-02	ISG20,SERPINE1	21 (7)
PTPN1	0,060	phosphatase				2,09E-02	ARID5A,DUSP1
SYVN1	0,009	transporter				2,11E-02	DUSP1,KCNN4,SLCO4A1
MAPK1	0,012	kinase		1,457		2,12E-02	CDKN1A,DUSP1,ISG20,MUC5AC,SERPINE1	39 (21)
PRKAA		group				2,17E-02	CDKN1A,DUSP1	30 (12)
ITGAV	-0,016	transmembrane receptor				2,17E-02	CDKN1A,SERPINE1	33 (20)
SMPD1	-0,073	enzyme				2,17E-02	CCRL2,CLCF1
mir-24		microRNA				2,17E-02	CDKN1A,SERPINE1	20 (7)
prostaglandin E2		chemical - endogenous mammalian		1,065		2,20E-02	AREG,CDKN1A,DUSP1,MUC5AC,ST3GAL4	49 (17)
testosterone		chemical - endogenous mammalian		1,069	bias	2,22E-02	ADRA2B,CDKN1A,HSPA1A/HSPA1B,TGFB2,TUBB2A	26 (5)
MAP2K7	-0,001	kinase				2,24E-02	CDKN1A,RHOB	46 (17)
CLU	0,018	other				2,24E-02	CDKN1A,HSPA1A/HSPA1B
KAT2B	-0,065	transcription regulator				2,24E-02	CDKN1A,KLF2	19 (7)
RNF2	-0,082	transcription regulator				2,24E-02	CDKN1A,PHC2
CTCF	-0,025	transcription regulator				2,31E-02	CDKN1A,HSPA1A/HSPA1B,MUC5AC	7 (3)
1,1-diarylethylene-diammonium derivative		chemical reagent				2,31E-02	CDKN1A,ISG20
MAP2K4	-0,005	kinase				2,31E-02	CDKN1A,TUBB2A
PTPRJ	-0,076	phosphatase				2,31E-02	ARID5A,PLAUR
methyl methanesulfonate		chemical toxicant				2,31E-02	CDKN1A,ISG20	6 (3)
carbonyl cyanide m-chlorophenyl hydrazone		chemical toxicant				2,31E-02	PHLDA1,SERPINE1	23 (7)
benzene		chemical toxicant				2,31E-02	CDKN1A,RHOB
sulforafan		chemical drug		0,293		2,33E-02	ARID5B,CDKN1A,KLF13,TGFB2
SB-431542		chemical reagent				2,39E-02	RHOA,SERPINE1,TGFB2	16 (10)
CD40LG		cytokine				2,40E-02	CDKN1A,DUSP1,HSPA1A/HSPA1B,PLAUR,SERPINE1	46 (19)
ganciclovir		chemical drug				2,40E-02	CDKN1A
origanum majorana extract		chemical reagent				2,40E-02	PLAUR
GPIIB-IIIA		complex				2,40E-02	PLAUR
Rp-8-pCPT-cGMPS-triethylamine		chemical reagent				2,40E-02	CDKN1A
N-[amino(dimethylamino)methylidene]-4-[(3aS,9bR)-8-ethoxy-7-methoxy-1,3,3a,9b-tetrahydrofuro[3,4-c]isoquinolin-5-yl]benzamide		chemical reagent				2,40E-02	SERPINE1
Cobra Venom Factor		chemical - endogenous non-mammalian				2,40E-02	TGFB2
OSU-2S		chemical reagent				2,40E-02	CDKN1A
PIERCE1	-0,018	other				2,40E-02	CDKN1A
norethindrone acetate		chemical drug				2,40E-02	SERPINE1
etretinate		chemical drug				2,40E-02	KRT16
LINC00842		other				2,40E-02	SERPINE1
LRRC26	0,076	ion channel				2,40E-02	PRSS3
BICC1		other				2,40E-02	AREG
ZMIZ1	-0,007	transcription regulator				2,40E-02	SERPINE1
DLX6-AS1		other				2,40E-02	CDKN1A
SNHG15	0,228	other				2,40E-02	KLF2
RASSF3	0,049	other				2,40E-02	CDKN1A
FOXK2	0,033	transcription regulator				2,40E-02	SERPINE1
Ap2 alpha		group				2,40E-02	PLAUR
GPR68	0,425	G-protein coupled receptor				2,40E-02	DUSP1
TFPI	-0,020	other				2,40E-02	CDKN1A
PLSCR1	0,071	enzyme				2,40E-02	CDKN1A
MKI67	-0,041	other				2,40E-02	CDKN1A
ZNF207	0,054	transcription regulator				2,40E-02	MBNL2
FGF13		growth factor				2,40E-02	CDKN1A
RALB	0,053	enzyme				2,40E-02	CDKN1A
NEK10	0,318	kinase				2,40E-02	CDKN1A
BCL2L12	0,201	other				2,40E-02	CDKN1A
mir-548	-0,983	microRNA				2,40E-02	CDKN1A
MOV10L1		enzyme				2,40E-02	CDKN1A
ENT		group				2,40E-02	CDKN1A
KAT7	-0,133	enzyme				2,40E-02	CDKN1A
SSPN	0,356	other				2,40E-02	CEACAM5
MAGED1	-0,087	transcription regulator				2,40E-02	CDKN1A
AATF	0,038	transcription regulator				2,40E-02	CDKN1A
RNF111	0,035	enzyme				2,40E-02	SERPINE1
ELP1	0,033	other				2,40E-02	RHOA
DYNLL1	0,121	other				2,40E-02	CDKN1A
FSTL3	0,128	other				2,40E-02	CDKN1A
PRKAR2A	0,017	kinase				2,40E-02	CDKN1A
TRIM33	-0,054	transcription regulator				2,40E-02	SERPINE1
ECT2	-0,052	other				2,40E-02	CDKN1A
NUCKS1	-0,162	kinase				2,40E-02	CDKN1A
EEF2K	-0,105	kinase				2,40E-02	CDKN1A
RAP1A	-0,056	enzyme				2,40E-02	CDKN1A
AQP5	0,225	transporter				2,40E-02	MUC5AC
RACGAP1	0,033	transporter				2,40E-02	CDKN1A
tirbanibulin		chemical drug				2,40E-02	BCAR1
CDH13		other				2,40E-02	CDKN1A
RPS20	-0,019	other				2,40E-02	CDKN1A
PAXIP1	0,004	other				2,40E-02	CDKN1A
NET1	0,071	other				2,40E-02	SERPINE1
CXXC4	-0,167	other				2,40E-02	CDKN1A
quinoline-Val-Asp-CH2-OPh		chemical reagent				2,40E-02	CDKN1A
XCT790		chemical reagent				2,40E-02	CDKN1A
pyridoxamine		chemical - endogenous mammalian				2,40E-02	SERPINE1
eprosartan		chemical drug				2,40E-02	SERPINE1
dibenzoylmethane		chemical toxicant				2,40E-02	CDKN1A
PK11007		chemical reagent				2,40E-02	CDKN1A
malondialdehyde		chemical toxicant				2,40E-02	CDKN1A
propyl gallate		chemical toxicant				2,40E-02	MUC5AC
PDZ1i		chemical reagent				2,40E-02	RHOA
sparfosic acid		chemical drug				2,40E-02	CDKN1A
L-asparagine		chemical - endogenous mammalian				2,40E-02	CDKN1A
BRAF	-0,071	kinase				2,44E-02	AREG,CDKN1A,PLAUR,SERPINE1	52 (19)
S-nitroso-N-acetyl-DL-penicillamine		chemical reagent				2,46E-02	CDKN1A,HSPA1A/HSPA1B
ROCK2	-0,068	kinase				2,46E-02	SERPINE1,SPRR3
NEUROD1		transcription regulator				2,46E-02	CDKN1A,RHOA
bicuculline		chemical - endogenous non-mammalian				2,46E-02	DUSP1,TGFB2	8 (3)
TGFBR2	-0,080	kinase		-0,021	bias	2,51E-02	AREG,CDKN1A,SEMA7A,SERPINE1,TGFB2	51 (23)
LAS1L	0,035	other				2,54E-02	CDKN1A,DGKA
CSF		group				2,54E-02	CCRL2,SERPINE1
LATS2	0,004	kinase				2,54E-02	AREG,CDKN1A	23 (7)
TFE3	0,045	transcription regulator				2,54E-02	KLF2,SERPINE1
TET2	-0,097	enzyme				2,55E-02	KLF2,P2RY2,SLC26A9
CAV1	-0,271	transmembrane receptor				2,60E-02	CDKN1A,SERPINE1,SPRR1A	22 (13)
dexmedetomidine		chemical drug				2,62E-02	AREG,CDKN1A	28 (11)
CST5		other		-1,000	bias	2,62E-02	ARHGEF2,EMP3,EZR,IQGAP2
MAP3K8	-0,253	kinase				2,64E-02	CLIC5,RGS3,SLCO4A1
L-methionine		chemical - endogenous mammalian				2,70E-02	AREG,RHOB
HES1	-0,138	transcription regulator				2,70E-02	CDKN1A,DUSP1	27 (12)
N-ethyl-N-nitrosourea		chemical toxicant				2,70E-02	CDKN1A,ISG20
LDL		complex		1,994	bias	2,71E-02	CDKN1A,DUSP1,HAS3,SERPINE1	54 (23)
CREM	0,083	transcription regulator				2,73E-02	DUSP1,RHOB,SERTAD1
IFNAR1	0,034	transmembrane receptor				2,77E-02	CLIC5,KLK11,SERPINE1
SIN3A	-0,127	transcription regulator				2,78E-02	KLF6,SERPINE1
OSMI-1		chemical reagent				2,80E-02	CDKN1A
L-glutamine		chemical - endogenous mammalian				2,80E-02	DUSP1
2-(3-hydroxypropoxy)calcitriol		chemical drug				2,80E-02	EZR
(6)-gingerol		chemical - endogenous non-mammalian				2,80E-02	CDKN1A
Calcineurin B		group				2,80E-02	CDKN1A
menthol		chemical drug				2,80E-02	RHOA
FOXR1		transcription regulator				2,80E-02	HSPA1A/HSPA1B
PRCP	-0,005	peptidase				2,80E-02	KLF2
PRMT7	0,022	enzyme				2,80E-02	CDKN1A
PRDM4	-0,009	transcription regulator				2,80E-02	CDKN1A
ZNF652	0,046	other				2,80E-02	TGFB2
BCAS2	0,036	other				2,80E-02	CDKN1A
AKIRIN2	0,061	other				2,80E-02	DUSP1
KMT5B	0,067	enzyme				2,80E-02	DUSP1
HDGF	0,020	growth factor				2,80E-02	SERPINE1
ZNF750	0,448	transcription regulator				2,80E-02	SPRR1B
WNT16	1,060	other				2,80E-02	CDKN1A
PCM1	-0,094	other				2,80E-02	CDKN1A
nomilin		chemical - endogenous non-mammalian				2,80E-02	CDKN1A
NUDT16L1	0,099	other				2,80E-02	CDKN1A
AGR2	0,016	other				2,80E-02	AREG
RGS6		enzyme				2,80E-02	SERPINE1
WNK1	-0,122	kinase				2,80E-02	SERPINE1
CCNA2	-0,039	other				2,80E-02	CDKN1A
EIF5A	0,067	translation regulator				2,80E-02	CDKN1A
TSC22D1	0,024	transcription regulator				2,80E-02	SERPINE1
RBX1	-0,008	enzyme				2,80E-02	RHOB
BANCR		other				2,80E-02	CDKN1A
ERCC1	0,012	enzyme				2,80E-02	CDKN1A
SDC4	0,175	other				2,80E-02	KLF2
IL17B		cytokine				2,80E-02	CDKN1A
TADA3	-0,006	transcription regulator				2,80E-02	CDKN1A
BRF1	0,092	transcription regulator				2,80E-02	CDKN1A
GNL1	-0,019	other				2,80E-02	CDKN1A
RAD9A	0,051	enzyme				2,80E-02	CDKN1A
DMTF1	0,019	transcription regulator				2,80E-02	CDKN1A
GGT1	0,037	enzyme				2,80E-02	MUC5AC
GAS1		other				2,80E-02	CDKN1A
ITGB1BP1	0,063	other				2,80E-02	CDKN1A
YWHAB	0,105	other				2,80E-02	DUSP1
RAPGEF4	0,344	other				2,80E-02	CDKN1A
SLCO1B3	0,005	transporter				2,80E-02	CDKN1A
PLAC8	-0,368	other				2,80E-02	CDKN1A
CTH	-0,079	enzyme				2,80E-02	CDKN1A
glyceraldehyde-BSA		chemical reagent				2,80E-02	CDKN1A
methylglyoxal-BSA		chemical reagent				2,80E-02	CDKN1A
Eda		other				2,80E-02	AREG
Brd4		kinase				2,80E-02	SERPINE1
thenoyltrifluoroacetone		chemical reagent				2,80E-02	SERPINE1
dacarbazine		chemical drug				2,80E-02	CDKN1A
ubiquinone 9		chemical - endogenous mammalian				2,80E-02	HSPA1A/HSPA1B
4-coumaric acid		chemical - endogenous mammalian				2,80E-02	CDKN1A
chloramphenicol		chemical drug				2,80E-02	CDKN1A
eugenol		chemical - endogenous non-mammalian				2,80E-02	CDKN1A
leucovorin		chemical - endogenous mammalian				2,80E-02	CDKN1A
miR-508-3p inhibitor		chemical reagent				2,80E-02	SERPINE1
LY83583		chemical reagent				2,80E-02	CDKN1A
tyrphostin AG825		chemical drug				2,80E-02	CDKN1A
tributyrin		chemical drug				2,86E-02	CDKN1A,DUSP1	22 (7)
IL2RG	0,092	transmembrane receptor				2,86E-02	KLF2,SPRR1A
CDX1	0,623	transcription regulator				2,86E-02	MUC5AC,TRIM31
GRIN1	0,045	ion channel				2,86E-02	SERPINE1,SPRR1A
HNRNPU	-0,040	transporter				2,86E-02	AREG,TGFB2
fulvestrant		chemical drug		-0,536		2,90E-02	AREG,CDKN1A,SEMA7A,TGFB2	37 (9)
UCP1		transporter				2,90E-02	ARHGEF2,SERPINE1,SMOX
MAPT	-0,233	other				2,92E-02	CDKN1A,ERMP1,HSPA1A/HSPA1B,SERPINE1,STEAP4,TUBB2A	13 (7)
NOTCH1	0,175	transcription regulator		1,508		2,93E-02	CDKN1A,MUC5AC,SERPINE1,TGFB2	42 (25)
geldanamycin		chemical drug				2,93E-02	DNAJB1,HSPA1A/HSPA1B,PCDH1,RHOA
C5AR1	-0,130	G-protein coupled receptor				2,94E-02	SERPINE1,TGFB2
capsaicin		chemical drug				2,94E-02	RHOA,TGFB2	8 (3)
STAT1	-0,114	transcription regulator		1,067	bias	2,98E-02	CCRL2,CDKN1A,CLIC5,SPRR1A,TGFB2	36 (10)
CIP2A	-0,063	other				3,02E-02	PDLIM7,PLAUR
SOX7		transcription regulator				3,02E-02	SPRR1A,SPRR3
BMI1	-0,140	transcription regulator				3,02E-02	CDKN1A,TGFB2	30 (16)
NRIP1	-0,143	transcription regulator				3,02E-02	AREG,CDKN1A
bleomycin		biologic drug		1,025	bias	3,03E-02	CDKN1A,SEMA7A,SERPINE1,TGFB2	38 (25)
Hdac		group				3,04E-02	AREG,CDKN1A,KLF6	25 (9)
ARNT	-0,002	transcription regulator				3,04E-02	AREG,ARID5B,SERPINE1	28 (5)
FOXM1	-0,079	transcription regulator				3,09E-02	CDKN1A,MUC5AC,PLAUR	26 (10)
GPS2	0,022	transcription regulator				3,10E-02	CDKN1A,RHOB	25 (13)
cytarabine		chemical drug				3,10E-02	CDKN1A,TGFB2	38 (13)
FOXA1	-0,165	transcription regulator				3,13E-02	CDKN1A,KRT16,MUC5AC
resiquimod		chemical drug				3,16E-02	CCRL2,EZR,ISG20,KCNN4,SEMA7A	6 (2)
FOS	0,331	transcription regulator				3,18E-02	EZR,KCNN4,KLF6,PHLDA1,PLAUR,SERPINE1	40 (11)
Raf		group				3,19E-02	AREG,CDKN1A	30 (14)
PDGFB	0,158	growth factor				3,19E-02	KLF2,PHLDA1
DLX1	0,356	transcription regulator				3,19E-02	AREG,SERPINE1
PRKCB		kinase				3,19E-02	CDKN1A,SERPINE1	40 (16)
pyridostatin		chemical reagent				3,19E-02	CCRL2,ISG20
L-proline		chemical - endogenous mammalian				3,19E-02	CDKN1A
N-Cadherin		group				3,19E-02	CDKN1A
GCS-100		chemical drug				3,19E-02	CDKN1A
fingolimod phosphate		chemical - endogenous mammalian				3,19E-02	SERPINE1
2,5-bis(5-hydroxymethyl-2-thienyl)furan		chemical reagent				3,19E-02	CDKN1A
Cyclin A		group				3,19E-02	CDKN1A
ADGRG3		G-protein coupled receptor				3,19E-02	RHOA
linsitinib		chemical drug				3,19E-02	SERPINE1
LTBP4	-0,013	growth factor				3,19E-02	TGFB2
Lefty		group				3,19E-02	CDKN1A
PKD2	-0,044	ion channel				3,19E-02	CDKN1A
evofosfamide		chemical drug				3,19E-02	CDKN1A
NFE2L3	-0,057	transcription regulator				3,19E-02	CDKN1A
GLO1	-0,068	enzyme				3,19E-02	CDKN1A
BANP	-0,026	other				3,19E-02	CDKN1A
CD82	-0,072	other				3,19E-02	BCAR1
SMARCA1	0,085	transcription regulator				3,19E-02	CDKN1A
NUAK1	-0,028	kinase				3,19E-02	CDKN1A
MTBP	-0,055	other				3,19E-02	CDKN1A
DLC1		other				3,19E-02	SERPINE1
FALEC	-0,044	other				3,19E-02	CDKN1A
SGO1-AS1	-0,291	other				3,19E-02	TGFB2
EFEMP1		enzyme				3,19E-02	SERPINE1
LPA		other				3,19E-02	SERPINE1
ATF7	-0,109	transcription regulator				3,19E-02	DUSP1
PLP2	0,100	transporter				3,19E-02	EPHB4
CLTC	-0,025	other				3,19E-02	CDKN1A
FKBP1A	0,044	enzyme				3,19E-02	CDKN1A
DKC1	-0,030	enzyme				3,19E-02	SERPINE1
SUPT5H	-0,025	transcription regulator				3,19E-02	CDKN1A
SMARCD1	-0,016	transcription regulator				3,19E-02	CDKN1A
farnesyl transferase		complex				3,19E-02	KLF6
TNRC6A	-0,014	other				3,19E-02	CDKN1A
DIABLO	-0,013	other				3,19E-02	CDKN1A
CAPN2	0,113	peptidase				3,19E-02	RHOA
MM-401		chemical reagent				3,19E-02	KLF6
perifosine		chemical drug				3,19E-02	CDKN1A
GW 5074		chemical drug				3,19E-02	SERPINE1
ciclopirox olamine		chemical drug				3,19E-02	CDKN1A
levofloxacin		chemical drug				3,19E-02	CDKN1A
aplidine		biologic drug				3,19E-02	DUSP1
artemisinin		chemical drug				3,19E-02	CDKN1A
theaflavin		chemical - endogenous non-mammalian				3,19E-02	CDKN1A
P1,P4-Di(adenosine-5') tetraphosphate		chemical - endogenous mammalian				3,19E-02	TGFB2
TCF7L2	-0,087	transcription regulator		0,508	bias	3,27E-02	CDKN1A,ELOVL1,GJC2,PLAUR,RHOA
DOCK8		other				3,27E-02	ARID5A,ISG20
STIM1	0,012	ion channel				3,27E-02	CDKN1A,KLF2
NANOG		transcription regulator				3,32E-02	CDKN1A,HSPA1A/HSPA1B,TGFB2
3-deazaneplanocin		chemical drug				3,36E-02	CDKN1A,KLF6
miR-21-5p (and other miRNAs w/seed AGCUUAU)		mature microRNA				3,36E-02	CDKN1A,TGFB2	16 (11)
USF2	-0,036	transcription regulator				3,36E-02	SERPINE1,USF1	11 (7)
SASH1	-0,204	other				3,36E-02	ARID5A,ISG20
BCL11B	0,095	transcription regulator				3,36E-02	AREG,CDKN1A
glutathione		chemical - endogenous mammalian				3,36E-02	CDKN1A,SERPINE1	23 (18)
CSF1	0,070	cytokine		1,939	bias	3,40E-02	CDKN1A,DUSP1,KLF2,RHOA	48 (19)
IRF7	0,137	transcription regulator				3,42E-02	CCRL2,ISG20,PLAC8
TRIM28	-0,004	transcription regulator				3,45E-02	KLF13,KLF2
IL6ST	-0,048	transmembrane receptor				3,45E-02	SERPINE1,SPRR1A
clopidogrel		chemical drug				3,45E-02	C11orf86,RASL11A
MAPK9	0,044	kinase				3,47E-02	CDKN1A,ISG20,KLF6	46 (18)
SPI1		transcription regulator				3,47E-02	CDKN1A,ISG20,KLF13,MUC5AC	24 (7)
IL21		cytokine				3,52E-02	CCRL2,CDKN1A,CLIC5	36 (11)
RARB	-0,266	ligand-dependent nuclear receptor				3,52E-02	CDKN1A,EZR,STRA6	14 (7)
Calcineurin protein(s)		complex				3,54E-02	DUSP1,SERPINE1	38 (20)
SOX1		transcription regulator				3,54E-02	DUSP1,TGFB2
PTH		other				3,57E-02	AREG,CDKN1A,DUSP1	43 (20)
3-deazaadenosine		chemical reagent				3,58E-02	CDKN1A
ST-4 SEC2 mutant superantigen		chemical reagent				3,58E-02	ELOVL1
bazedoxifene		chemical drug				3,58E-02	AREG
SW016789		chemical reagent				3,58E-02	DUSP1
APC/APC2		group				3,58E-02	CDKN1A
bendamustine		chemical drug				3,58E-02	CDKN1A
CNOT6	-0,037	enzyme				3,58E-02	CDKN1A
RASSF6	0,133	other				3,58E-02	CDKN1A
CTDSP1	0,063	phosphatase				3,58E-02	RHOA
SMAD1/5		group				3,58E-02	PLAUR
SPTAN1	-0,021	other				3,58E-02	CDKN1A
TIP60		complex				3,58E-02	CDKN1A
TRG		other				3,58E-02	AREG
MED15	-0,044	transcription regulator				3,58E-02	CDKN1A
PRTN3	0,481	peptidase				3,58E-02	CDKN1A
SHOX		transcription regulator				3,58E-02	CDKN1A
SEMA3A	-0,418	other				3,58E-02	RHOA
genipin		chemical - endogenous non-mammalian				3,58E-02	CDKN1A
PLCB3	0,145	enzyme				3,58E-02	MUC5AC
ING4	-0,040	transcription regulator				3,58E-02	CDKN1A
RPL11	-0,025	other				3,58E-02	CDKN1A
NELFA	-0,005	other				3,58E-02	CDKN1A
PPM1A	-0,124	phosphatase				3,58E-02	CDKN1A
SCUBE3	0,364	other				3,58E-02	SERPINE1
CSNK1A1	0,053	kinase				3,58E-02	CDKN1A
EDA	0,075	cytokine				3,58E-02	AREG
CCL7		cytokine				3,58E-02	CEACAM5
SERPINH1	0,078	other				3,58E-02	SERPINE1
benazepril		chemical drug				3,58E-02	CDKN1A
raltitrexed		chemical drug				3,58E-02	CDKN1A
cyclopentenone		chemical reagent				3,58E-02	HSPA1A/HSPA1B
1,1-bis(3'-indolyl)-1-(4-trifluoromethyl-phenyl)methane		chemical reagent				3,58E-02	CDKN1A
prodigiosin		chemical toxicant				3,58E-02	CDKN1A
SHR2554		chemical drug				3,58E-02	CDKN1A
tangeretin		chemical - endogenous non-mammalian				3,58E-02	CDKN1A
glucocorticoid		chemical drug		0,136		3,62E-02	CDKN1A,DUSP1,SERPINE1,TGFB2	35 (16)
CHD4	-0,005	enzyme				3,62E-02	CDKN1A,CLCF1
E2F2	-0,098	transcription regulator				3,71E-02	CDKN1A,SERPINE1	42 (19)
BCR (complex)		complex				3,73E-02	CDKN1A,CLCF1,KCNN4,TRIB1
RXRA	0,008	ligand-dependent nuclear receptor				3,73E-02	CDKN1A,CEACAM5,STRA6,TGFB2	14 (7)
docosahexaenoic acid		chemical drug				3,78E-02	CDKN1A,SERPINE1,TGFB2	36 (17)
Smad2/3		group				3,80E-02	CDKN1A,SERPINE1	20 (3)
NOD2		other				3,80E-02	AREG,KLF2
CISH	0,028	other				3,80E-02	CCRL2,PLAUR
TBX2		transcription regulator				3,80E-02	CDKN1A,TGFB2
MEF2D	0,013	transcription regulator				3,80E-02	KLF2,TGFB2
diphenyleneiodonium		chemical reagent				3,80E-02	MUC5AC,SERPINE1	27 (18)
AGT	0,076	growth factor		1,281	bias	3,82E-02	AREG,CDKN1A,DUSP1,HSPA1A/HSPA1B,PLAC8,RHOA,SERPINE1,TGFB2	45 (21)
VEGFA	-0,152	growth factor		-0,926	bias	3,84E-02	CCRL2,CDKN1A,EPHB4,SERPINE1	27 (15)
E. coli serotype 0127B8 lipopolysaccharide		chemical - endogenous non-mammalian				3,88E-02	CCRL2,KLF2,SEMA7A	28 (7)
UCHL1		peptidase				3,90E-02	CDKN1A,SERPINE1
mir-181		microRNA				3,90E-02	CDKN1A,KLF6
miR-199a-5p (and other miRNAs w/seed CCAGUGU)		mature microRNA				3,90E-02	CDKN1A,KLF2
AGER	-0,061	transmembrane receptor				3,90E-02	CDKN1A,SERPINE1	44 (21)
PIAS1	-0,087	transcription regulator				3,90E-02	CDKN1A,KLF2
MAP2K6	0,069	kinase				3,90E-02	CDKN1A,MUC5AC	49 (21)
PLG		peptidase				3,90E-02	RHOA,SERPINE1
ursolic acid		chemical drug				3,90E-02	CDKN1A,MUC5AC	42 (14)
Hif1		complex				3,90E-02	CDKN1A,SERPINE1	22 (11)
4-hydroxytamoxifen		chemical drug				3,93E-02	AREG,CDKN1A,DUSP1	23 (12)
NFKBIA	-0,071	transcription regulator		-0,728		3,94E-02	CDKN1A,KCNN4,MUC5AC,RGS3,TGFB2	37 (11)
palmitic acid		chemical - endogenous mammalian		1,982	bias	3,96E-02	CDKN1A,EZR,KCNN4,SERPINE1	26 (14)
O6-benzylguanine		chemical drug				3,97E-02	CDKN1A
belinostat		chemical drug				3,97E-02	CDKN1A
DBH-AS1	0,118	other				3,97E-02	CDKN1A
PARP		group				3,97E-02	CDKN1A
ANKRD17	-0,026	other				3,97E-02	ARID5A
CLEC14A		other				3,97E-02	PLAUR
HJURP	-0,060	other				3,97E-02	CDKN1A
TRIM29	0,182	transcription regulator				3,97E-02	CDKN1A
ZGPAT	0,146	transcription regulator				3,97E-02	RGS3
EBF4	-0,238	transcription regulator				3,97E-02	CDKN1A
RBPJL		transcription regulator				3,97E-02	PRSS3
TRPM8		ion channel				3,97E-02	HSPA1A/HSPA1B
LY6K		other				3,97E-02	SERPINE1
CAVIN1	0,067	transcription regulator				3,97E-02	CDKN1A
PPM1D	0,084	phosphatase				3,97E-02	CDKN1A
FANCA	-0,029	other				3,97E-02	CDKN1A
LGALS8	-0,219	other				3,97E-02	CDKN1A
miR-149-5p (miRNAs w/seed CUGGCUC)		mature microRNA				3,97E-02	TGFB2
NMNAT1	0,037	enzyme				3,97E-02	TGFB2
FRMD6	0,112	other				3,97E-02	CDKN1A
DUSP6	0,676	phosphatase				3,97E-02	CDKN1A
IL9R		transmembrane receptor				3,97E-02	AREG
LUM		other				3,97E-02	CDKN1A
HOXB5	-0,202	transcription regulator				3,97E-02	PLAUR
USP11	-0,021	peptidase				3,97E-02	CDKN1A
SDC2		other				3,97E-02	CDKN1A
TP53INP1	-0,260	other				3,97E-02	CDKN1A
Igkv1-117		other				3,97E-02	CDKN1A
SH2B1	0,029	other				3,97E-02	PLAUR
TERF2	0,033	transcription regulator				3,97E-02	CDKN1A
alpha-santalol		chemical reagent				3,97E-02	CDKN1A
COPS8	0,003	other				3,97E-02	CDKN1A
NEK2	0,031	kinase				3,97E-02	CDKN1A
Sik1		kinase				3,97E-02	DUSP1
ZMYND8	-0,077	transcription regulator				3,97E-02	CDKN1A
RECK		other				3,97E-02	CDKN1A
PRKCH	-0,153	kinase				3,97E-02	CDKN1A
2-hydroxy-1-naphthylaldehyde isonicotinoyl hydrazone		chemical reagent				3,97E-02	CDKN1A
levamisole		chemical drug				3,97E-02	CDKN1A
quinidine		chemical drug				3,97E-02	CDKN1A
acitretin		chemical drug				3,97E-02	KRT16
TAPI-1		chemical - protease inhibitor				3,97E-02	MUC5AC
perilla alcohol		chemical drug				3,97E-02	CDKN1A
alpha-naphthoflavone		chemical reagent				3,97E-02	AREG
AZ-1		chemical - protease inhibitor				3,99E-02	PDLIM7,TUBB2A
isotretinoin		biologic drug				3,99E-02	CDKN1A,TMPRSS4
resveratrol		chemical drug		-1,080		4,03E-02	CDKN1A,MUC5AC,SERPINE1,TGFB2	49 (20)
ZC3H12A	0,047	enzyme				4,04E-02	CLCF1,DUSP1,TRIB1
NKX2-1	0,183	transcription regulator				4,04E-02	AREG,SERPINE1,TGFB2
MAP2K1/2		group				4,08E-02	DUSP1,PHLDA1
SCD	-0,111	enzyme				4,15E-02	ELOVL1,KRT16,STRA6
GNA12	0,098	enzyme				4,17E-02	EZR,RHOA
SOX3		transcription regulator				4,17E-02	DUSP1,TGFB2
MAP3K7	-0,005	kinase				4,17E-02	MUC5AC,SERPINE1	35 (20)
rottlerin		chemical drug				4,17E-02	CDKN1A,MUC5AC	48 (18)
lysophosphatidylcholine		chemical - other				4,27E-02	PLAUR,SERPINE1	40 (16)
heparin		chemical - endogenous mammalian				4,27E-02	AREG,DUSP1	37 (15)
PRNP	-0,016	other				4,27E-02	HSPA1A/HSPA1B,PLAUR	28 (7)
nelfinavir		chemical drug				4,27E-02	ARHGEF2,STK40
UDP		chemical - endogenous mammalian				4,36E-02	SERPINE1
L-serine		chemical - endogenous mammalian				4,36E-02	CDKN1A
nitroglycerin		chemical drug				4,36E-02	PLAUR
geneticin		chemical toxicant				4,36E-02	CDKN1A
EPHB1		kinase				4,36E-02	SERPINE1
soloxolone methyl		chemical reagent				4,36E-02	SERPINE1
TASP1	-0,040	peptidase				4,36E-02	CDKN1A
DPY30	-0,003	other				4,36E-02	CDKN1A
TRIM25	-0,100	transcription regulator				4,36E-02	CDKN1A
LAMTOR1	0,030	other				4,36E-02	RHOA
Fcor		enzyme				4,36E-02	CDKN1A
PRPF19	0,013	enzyme				4,36E-02	CDKN1A
HUWE1	-0,049	transcription regulator				4,36E-02	CDKN1A
SNHG20	0,005	other				4,36E-02	CDKN1A
Gcn5l		group				4,36E-02	CDKN1A
DAB2IP	0,097	other				4,36E-02	CDKN1A
miR-185-5p (and other miRNAs w/seed GGAGAGA)		mature microRNA				4,36E-02	RHOA
mir-224		microRNA				4,36E-02	CDKN1A
SWAP70	-0,078	other				4,36E-02	RHOA
FOXD1	-0,275	transcription regulator				4,36E-02	SERPINE1
LGALS7/LGALS7B	0,653	other				4,36E-02	SERPINE1
SART1	0,015	other				4,36E-02	SERPINE1
GADD45B	-0,241	other				4,36E-02	CDKN1A
MFAP4	-0,099	other				4,36E-02	SERPINE1
ST3-Hel2A-2		chemical reagent				4,36E-02	PHLDA1
TRAF7	-0,004	enzyme				4,36E-02	RHOA
TBX1	-0,075	transcription regulator				4,36E-02	CDKN1A
CAMK2G	-0,026	kinase				4,36E-02	CDKN1A
KLF7	-0,111	transcription regulator				4,36E-02	CDKN1A
ENTPD1	0,164	enzyme				4,36E-02	SERPINE1
CHRNA3	-0,298	transmembrane receptor				4,36E-02	CDKN1A
ELK3	-0,049	transcription regulator				4,36E-02	SERPINE1
JMJD1C	-0,106	enzyme				4,36E-02	CDKN1A
PPBP		cytokine				4,36E-02	SERPINE1
SIAH1	-0,041	enzyme				4,36E-02	CDKN1A
chidamide		chemical drug				4,36E-02	CDKN1A
KMUP-1		chemical reagent				4,36E-02	RHOA
pargyline		chemical drug				4,36E-02	CDKN1A
clioquinol		chemical drug				4,36E-02	CDKN1A
manumycin A		chemical reagent				4,36E-02	MUC5AC
zeaxanthin		chemical drug				4,36E-02	HAS3
theophylline		chemical drug				4,36E-02	HS3ST1
tyrphostin AG 1296		chemical drug				4,36E-02	CEACAM6
adaphostin		chemical drug				4,36E-02	CDKN1A
lamivudine		chemical drug				4,36E-02	SERPINE1
(2-(2-(4-methylthiazol-5-yl)ethoxy)-2-oxoethyl)triphenylphosphonium bromide		chemical reagent				4,36E-02	CDKN1A
MACROH2A1	-0,016	other				4,37E-02	CDKN1A,SERPINE1
FBXW7	0,043	enzyme				4,37E-02	RHOB,SERPINE1	35 (12)
N-[(2Z)-3-(4,5-dihydro-1,3-thiazol-2-yl)-1,3-thiazolidin-2-yl idene]-5H dibenzo[a,d][7]annulen-5-amine		chemical reagent				4,37E-02	BCAR1,SERPINE1
ZBTB17	0,075	transcription regulator				4,37E-02	CDKN1A,RHOA
fingolimod		chemical drug				4,37E-02	CDKN1A,SERPINE1	37 (18)
gefitinib		chemical drug				4,37E-02	AREG,PLAUR,RHOB	44 (12)
fluoride		chemical - endogenous mammalian				4,46E-02	HSPA1A/HSPA1B,TUBB2A
MYO6	0,045	other				4,46E-02	DUSP1,RHOB
ROR2		kinase				4,46E-02	CDKN1A,RHOA	19 (3)
bexarotene		chemical drug				4,48E-02	DUSP1,PLAUR,TGFB2
cocaine		chemical drug				4,48E-02	DUSP1,SERTAD1,SHF
JUND	0,299	transcription regulator				4,56E-02	PLAUR,SPRR1B	9 (3)
epinephrine		chemical - endogenous mammalian				4,56E-02	ADRA2B,CDKN1A
Tgf beta		group	Activated	2,139		4,58E-02	CDKN1A,KRT16,RHOB,SERPINE1,USF1	50 (21)
PAX3		transcription regulator				4,65E-02	CDKN1A,RHOB,TGFB2	21 (7)
USF1	0,200	transcription regulator				4,66E-02	DUSP1,SERPINE1
IFI16	-0,090	transcription regulator				4,66E-02	AREG,CDKN1A	32 (9)
TFAM	-0,105	transcription regulator				4,66E-02	AREG,MUC13
gemcitabine		chemical drug				4,66E-02	AREG,CDKN1A	36 (17)
methylprednisolone		chemical drug	Activated	2,380		4,67E-02	CDKN1A,DUSP1,HSPA1A/HSPA1B,KLK11,PLAUR,SERPINE1	45 (21)
RELA	0,077	transcription regulator	Activated	2,198	bias	4,72E-02	CDKN1A,DUSP1,ISG20,MUC5AC,P2RY2	43 (19)
BBP-398		chemical drug				4,75E-02	PHLDA1
Rp-8-Br-cAMPS		chemical - kinase inhibitor				4,75E-02	AREG
EPHB2	-0,226	kinase				4,75E-02	SPRR1A
MELK	0,018	kinase				4,75E-02	CDKN1A
USP28	-0,157	peptidase				4,75E-02	CDKN1A
CERS2	0,004	transcription regulator				4,75E-02	CDKN1A
NCKAP1L		other				4,75E-02	DMTN
isoleucine		chemical - endogenous mammalian				4,75E-02	CDKN1A
NELFB	0,075	other				4,75E-02	CDKN1A
MBNL1	-0,107	other				4,75E-02	TGFB2
TOP1	0,024	enzyme				4,75E-02	CDKN1A
MED14	-0,028	transcription regulator				4,75E-02	DUSP1
CCL1		cytokine				4,75E-02	SERPINE1
CCAT1		other				4,75E-02	CDKN1A
CAV3		enzyme				4,75E-02	CDKN1A
SH3KBP1	0,033	other				4,75E-02	SERPINE1
PIAS2	0,033	transcription regulator				4,75E-02	CDKN1A
DUSP4	0,319	phosphatase				4,75E-02	DUSP1
PRAME		other				4,75E-02	CDKN1A
PDE3B	0,023	enzyme				4,75E-02	SERPINE1
DDB2	-0,040	other				4,75E-02	CDKN1A
CLCA2		ion channel				4,75E-02	CDKN1A
NUMBL	-0,091	other				4,75E-02	CDKN1A
FOXD3		transcription regulator				4,75E-02	CDKN1A
ARF6	0,081	transporter				4,75E-02	RHOB
PAWR	-0,068	transcription regulator				4,75E-02	CDKN1A
MSI1		other				4,75E-02	CDKN1A
AJUBA	-0,233	transcription regulator				4,75E-02	BCAR1
BAG3	0,100	other				4,75E-02	CDKN1A
ITGB8	-0,099	other				4,75E-02	CDKN1A
WRN	-0,012	enzyme				4,75E-02	CDKN1A
PDCD5	-0,024	other				4,75E-02	SERPINE1
brusatol		chemical reagent				4,75E-02	SERPINE1
azetidyl-2-carboxylic acid		chemical reagent				4,75E-02	HSPA1A/HSPA1B
bisphenol A diglycidyl ether		chemical reagent				4,75E-02	SERPINE1
quinacrine		chemical drug				4,75E-02	CDKN1A
D-sphingosine		chemical - endogenous mammalian				4,75E-02	SERPINE1
roflumilast N-oxide		chemical - endogenous mammalian				4,75E-02	MUC5AC
putrescine		chemical - endogenous mammalian				4,75E-02	CDKN1A
trientine		chemical drug				4,75E-02	SERPINE1
zinostatin		biologic drug				4,75E-02	CDKN1A
cucurbitacin B		chemical - endogenous non-mammalian				4,75E-02	CDKN1A
tetrathiomolybdate		chemical drug				4,75E-02	SERPINE1
thymidine		chemical - endogenous mammalian				4,75E-02	CDKN1A
mimosine		chemical drug				4,75E-02	CDKN1A
androstenediol		chemical - endogenous mammalian				4,75E-02	CDKN1A
mir-15		microRNA				4,75E-02	HSPA1A/HSPA1B,PLAUR
GAST	-0,915	other				4,75E-02	AREG,RHOA
amphetamine		chemical drug				4,75E-02	EZR,RGS3
apigenin		chemical - endogenous non-mammalian				4,75E-02	CDKN1A,MUC5AC	43 (20)
TERT	-0,408	enzyme				4,77E-02	CDKN1A,IQGAP2,ISG20	41 (9)
MYD88	0,116	other		1,969	bias	4,85E-02	CCRL2,DUSP1,MUC5AC,SERPINE1	35 (19)
LGALS1	0,039	other				4,85E-02	CDKN1A,SERPINE1	47 (23)
NFYA	0,179	transcription regulator				4,85E-02	CDKN1A,RHOB
CCN1	-0,265	other				4,85E-02	CDKN1A,SERPINE1	42 (24)
enalapril		biologic drug				4,85E-02	SERPINE1,TGFB2	15 (4)
Sos		group				4,88E-02	KCNN4,KLF6,PHLDA1
KMT2D	0,067	transcription regulator				4,88E-02	KRT16,SPRR1A,SPRR1B
BDNF	0,089	growth factor				4,90E-02	CDKN1A,DUSP1,RHOA,TGFB2	31 (11)
NFkB (complex)		complex	Activated	2,200	bias	4,91E-02	CDKN1A,CLCF1,MUC5AC,P2RY2,PLAUR,SERPINE1	48 (17)
PIK3R1	-0,177	kinase				4,95E-02	SERPINE1,TGFB2	23 (7)
IRF5	0,013	transcription regulator				4,95E-02	CDKN1A,ISG20
