# Supplementary material for: A Colonic Organoid Model Challenged with the Large Toxins of Clostridioides difficile TcdA and TcdB Exhibit Deregulated Tight Junction Proteins
Source: Toxins (Basel). 2023 Nov 4;15(11):643. doi: 10.3390/toxins15110643 (PMC10674794; doi:10.3390/toxins15110643)
Supplement: Supplementary file 1 [file toxins-15-00643-s001.zip › Supplemental Table S2 Upstream regulators after TcdB exposure - barrier-affecting cytokines_.xlsx]

## Sheet: Sheet0
Upstream Regulator	Expr Log Ratio	Molecule Type	Predicted Activation State	Activation z-score	Flags	p-value of overlap	Target Molecules in Dataset	Mechanistic Network
MYC	0,164	transcription regulator	Activated	2,390		1,29E-11	ANXA5,ATP13A2,COBLL1,ECM1,ENO1,EZR,IQGAP2,ISG20,KLK6,KRAS	75 (13)
KRAS	0,366	enzyme		1,038		3,79E-11	CFL1,CLIC5,ENO1,IQGAP2,KRAS,KRT16,LATS2,MUC13,MUC20,MUC5AC	60 (11)
GLI1	-0,198	transcription regulator		-0,300		4,24E-11	AKR1C1/AKR1C2,AKR1C3,CEACAM6,CLIC5,EZR,IQGAP2,KLK11,KLK6,KRT80,MUC5AC
TGFB1	-0,040	growth factor	Activated	2,245		3,01E-09	ADAM15,ADGRB1,AKR1C1/AKR1C2,AMOTL2,ANXA2,BIRC7,CEACAM5,CFL1,ECM1,ENO1	80 (15)
dexamethasone		chemical drug		0,691		1,89E-07	ADAM15,AKR1C1/AKR1C2,AKR1C3,ALDH4A1,ARHGAP23,CEACAM5,CEACAM6,CEACAM7,CFL1,CLIC1	62 (10)
EGF	-0,317	growth factor	Activated	2,549		2,23E-07	CEACAM7,EZR,HAS3,KRAS,KRT16,MUC5AC,PTGS2,PTHLH,RHOA,RHOB	77 (10)
TP63	0,948	transcription regulator		1,124		4,33E-07	ECM1,GPX2,HAS3,HSPA1A/HSPA1B,KRT16,KRT6B,PCBP4,PTGS2,PTHLH,RASL11A	57 (6)
CLDN7	0,191	other	Activated	2,828		5,44E-07	CEACAM5,CEACAM6,FLG,MUC13,SDCBP2,SPRR3,TIMP2,TRIM31
IgG		complex		-0,930		6,35E-07	EZR,IRS2,KLF2,KLK11,KLK6,KRT16,MUC5AC,PTGS2,RHOB,TNC	67 (16)
SPRR5		other				3,59E-06	FLG,SPRR1A,SPRR3
CST5		other		-1,265		4,51E-06	AKR1C1/AKR1C2,ANXA2,ANXA5,EMP3,EZR,FRAS1,IQGAP2,ITPRID2,S100A11,TXN
dihydrotestosterone		chemical - endogenous mammalian		-0,366		5,33E-06	ATP13A2,COBLL1,ENO1,HSPA1A/HSPA1B,IQGAP2,IRS2,NNAT,PGD,PTGS2,PTHLH	61 (8)
cisplatin		chemical drug	Activated	2,127		6,80E-06	AKR1C1/AKR1C2,ANXA2,ANXA5,BIRC7,CEACAM6,COL17A1,ECM1,EMP3,GPX2,LATS2
UBA1	0,122	enzyme	Inhibited	-2,000	bias	9,86E-06	ANXA2,ANXA5,TAGLN2,TUBA1C
enalapril		biologic drug		-0,168		1,07E-05	GPX2,PTGS2,PTHLH,S100A4,S100A6,TIMP2	39 (3)
CACNA1C	0,467	ion channel				1,49E-05	ANXA2,ENO1,PTGS2
beta-estradiol		chemical - endogenous mammalian	Activated	3,946		1,56E-05	ALDH4A1,AMOTL2,ANXA2,B3GNT7,CLIC5,CYSTM1,DHRS9,ENO1,EPOR,EZR	72 (13)
APP	0,110	other		1,008		1,60E-05	ANXA5,BRD4,CFL1,CLIC1,ENO1,ERMP1,HSPA1A/HSPA1B,IRS2,ISG20,NNAT	34 (5)
thioacetamide		chemical toxicant		1,271	bias	1,80E-05	AKR1C3,ANXA2,EMP3,GPX2,PTGS2,S100A11,SELENOW,SPRR1A,TIMP2
lactacystin		chemical - protease inhibitor		-0,912		2,09E-05	AKR1C1/AKR1C2,CFL1,CLIC1,IRS2,ITPRID2,PTGS2,TUBB2A,TXN	35 (6)
ESR1	-0,305	ligand-dependent nuclear receptor		-0,258		2,24E-05	AATF,CEACAM5,CEACAM6,ENO1,EPOR,GPX2,HMGCS2,IRS2,ISG20,KRAS	66 (11)
EGFR	0,031	kinase		1,085		2,71E-05	AMOTL2,IQGAP2,KRT16,MUC5AC,PDLIM7,PTGS2,RHOB,S100A2,SLCO4A1,STEAP4	66 (9)
lovastatin		chemical drug		1,947		2,75E-05	KLF2,PTGS2,PTHLH,RHOA,RHOB,RHOC,TAGLN2	76 (10)
rifampin		chemical drug				2,99E-05	AKR1C1/AKR1C2,CEACAM5,CEACAM6,CEACAM7,CFL1,TMPRSS4,TRIM31
ANTXR1		transmembrane receptor				3,23E-05	HSPA1A/HSPA1B,RHOC
IL2		cytokine		1,671		3,99E-05	CORO2A,ECM1,ENO1,HSPA1A/HSPA1B,ISG20,LTBP3,PDLIM4,PLAC8,PTGS2,PTHLH	50 (8)
tetrachlorodibenzodioxin		chemical toxicant		1,071		4,52E-05	EMP3,HLA-DMA,HSPA1A/HSPA1B,KLF2,MUC5AC,NNAT,PTGS2,S100A4,STEAP4,TIMP2	41 (7)
PLA2G2E		enzyme				4,98E-05	KLK6,KRT16,KRT6B
SFTPC		other				5,18E-05	MUC5AC,S100A4,S100A6,SPRR1A
HRAS	0,181	enzyme		1,520		5,33E-05	AMOTL2,ANXA2,IQGAP2,KRAS,KRT16,LATS2,MUC13,NNAT,PTGS2,PTHLH	63 (9)
lipopolysaccharide		chemical drug		1,475		5,41E-05	AKR1C3,ANXA2,ANXA5,CLIC5,ENO1,EPOR,GNA15,HLA-DMA,HMGCS2,HSPA1A/HSPA1B	82 (15)
KRT14		other				6,44E-05	KLK11,KLK6,KRT16,KRT6B
aprepitant		chemical drug	Inhibited	-2,000	bias	6,44E-05	CEACAM6,COL17A1,ECM1,TNC
RXRA	-0,018	ligand-dependent nuclear receptor		-1,664		7,52E-05	AKR1C1/AKR1C2,CEACAM5,ECM1,HMGCS2,S100A4,STRA6,TFAP2A,TXN,WEE1
TP53	-0,047	transcription regulator		1,420		7,60E-05	AATF,ADGRB1,ALDH4A1,AMOTL2,ANXA2,CGB7,DHRS9,ECM1,EZR,HSPA1A/HSPA1B	57 (6)
PDCD10	0,120	other				7,86E-05	ANXA5,KLF2,RHOA
ERK1/2		group		1,874		8,09E-05	AKR1C3,ENO1,EZR,IRS2,MUC5AC,PTGS2,RHOC,S100A6,TIMP2	59 (10)
IL13		cytokine		1,495		8,68E-05	ADAM15,EZR,FLG,KLK11,KLK6,KRT16,MUC5AC,PTGS2,RHOA,SPRR1A	61 (11)
T3-TR-RXR		complex		1,982	bias	8,72E-05	AKR1C1/AKR1C2,AKR1C3,ENO1,RAB3B
SFTPA1	0,654	transporter	Inhibited	-2,236		9,03E-05	AKR1C1/AKR1C2,ECM1,HSPA6,KLF2,ST3GAL1
TNF	-0,370	cytokine		1,212		9,07E-05	ADGRB1,ALS2CL,ARHGAP23,BIRC7,CFL1,EPOR,GNA15,HAS3,HSPA1A/HSPA1B,IRS2	77 (11)
MEL T1		chemical - kinase inhibitor				9,63E-05	CFL1,ENO1,HSPA1A/HSPA1B
RHOB	1,124	enzyme				9,63E-05	PTGS2,RHOA,RHOB	34 (5)
ARID1A	-0,125	transcription regulator		-1,000		1,06E-04	CEACAM6,EZR,GNA15,IRS2,KRT16,KRT6B,STEAP4,TNC
metribolone		chemical reagent		0,460	bias	1,06E-04	ENO1,EZR,HMGCS2,IQGAP2,IRS2,ISG20,STEAP4,TIMP2,TPI1,WEE1	74 (17)
amlodipine		chemical drug				1,16E-04	ANXA2,ENO1,PTGS2
SKIC2	0,006	enzyme		-1,982	bias	1,26E-04	ENO1,KRT16,KRT6B,TPI1
PD98059		chemical - kinase inhibitor	Inhibited	-3,327		1,47E-04	EMP3,ENO1,MUC5AC,PRSS3,PTGS2,PTHLH,S100A4,SPRR1A,SPRR1B,TIMP2	55 (14)
SBDS	0,040	other				1,51E-04	AKR1C1/AKR1C2,AKR1C3,GABRE,HSPA6,TNC
APLN	-0,307	other	Activated	2,219		1,51E-04	ANXA2,ANXA5,CFL1,RHOC,TAGLN2
SNCA		enzyme		-1,000		1,51E-04	CFL1,EZR,HLA-DMA,KLF2,PLAC8,PTGS2,S100A6,TPI1,WEE1,YWHAH
ritonavir		chemical drug				1,68E-04	CEACAM5,CEACAM6,CEACAM7,CFL1,TMPRSS4,TRIM31
JUN	0,203	transcription regulator	Activated	2,365		1,74E-04	ANXA2,EZR,IRS2,KRT16,PTGS2,PTHLH,RHOB,SPRR1A,TNC,TNFSF15	76 (11)
2-bromoethylamine		chemical reagent	Activated	2,000	bias	1,76E-04	ANXA2,EMP3,GPX2,S100A11
STAU1	0,010	transporter				1,93E-04	FLG,KLF2,TNFSF15
EZH2	0,031	transcription regulator		-1,135		1,93E-04	CGB7,EZR,KLF2,KRAS,KRT6B,LATS2,MYT1,PTGS2,S100A4,TIMP2
desmopressin		biologic drug				2,05E-04	ENO1,HSPA1A/HSPA1B,RHOA,S100A11,YWHAH
EFNA5	0,167	kinase		1,000		2,06E-04	KRT16,PTGS2,PTHLH,RHOA
mir-802		microRNA		-1,671	bias	2,10E-04	ERMP1,KRAS,RHOA,RHOB,RHOC,WNK2
inosine		chemical - endogenous mammalian		1,961	bias	2,22E-04	ANXA2,ANXA5,EMP3,RHOC
SRC (family)		group		1,109		2,22E-04	GRK6,KLF2,PTGS2,S100A4	14 (4)
cis-urocanic acid		chemical drug				2,58E-04	AKR1C1/AKR1C2,HSPA1A/HSPA1B,PTGS2
IND S1		chemical - kinase inhibitor				2,58E-04	CFL1,ENO1,HSPA1A/HSPA1B
allopurinol		chemical drug		1,342		2,62E-04	ANXA2,EMP3,GPX2,PTGS2,S100A11
FGF10		growth factor	Activated	2,000	bias	2,76E-04	ANXA2,MUC5AC,PTGS2,S100A6	55 (8)
TAFAZZIN	-0,059	enzyme		0,816		2,94E-04	AMOTL2,ANXA2,ANXA5,FLG,LENG8,PTGS2,TPI1,TRIM31
platelet activating factor		chemical - endogenous mammalian		1,000		2,96E-04	CEACAM5,MUC5AC,PTGS2,TIMP2	46 (10)
CEBPA	0,224	transcription regulator		0,376		2,97E-04	AKR1C1/AKR1C2,AKR1C3,IRS2,PGD,PTGS2,SPRR1A,SPRR3,STEAP4,TFAP2A,TUBB2A
hexachlorobenzene		chemical toxicant	Activated	2,000	bias	3,17E-04	ANXA2,EMP3,GPX2,S100A11
Pln		other				3,17E-04	ANXA2,ENO1,EZR,TPI1
betulin		chemical - endogenous non-mammalian				3,19E-04	PTGS2,TIMP2
AGN194204		chemical drug		0,378		3,26E-04	ANXA2,EMP3,IRS2,KRT80,PLAC8,SLCO4A1,STRA6
GW9662		chemical reagent		-0,418		3,44E-04	CEACAM5,CEACAM6,IRS2,KLK6,PTGS2	18 (3)
ceruletide		biologic drug	Activated	2,200	bias	3,59E-04	ANXA2,CLIC1,KRAS,PGD,PTGS2
ECM1	0,469	transporter				3,81E-04	ECM1,PTHLH,S100A4
phenylbutazone		chemical drug		1,131	bias	3,86E-04	ANXA2,GPX2,PTGS2,S100A11
nitrofurantoin		chemical drug	Activated	2,425		3,89E-04	ANXA2,ANXA5,GPX2,HMGCS2,S100A11,TXN
troglitazone		chemical drug				4,15E-04	ANXA2,CEACAM5,CEACAM6,CEACAM7,CFL1,PTGS2,TMPRSS4,TRIM31,WEE1
OSM		cytokine		-0,143		4,15E-04	AKR1C1/AKR1C2,AKR1C3,ANXA2,ECM1,EMP3,FLG,ISG20,KRT16,RASL11A,TCN1
STAT6	0,063	transcription regulator		1,046		4,17E-04	COBLL1,CTSE,GNA15,HLA-DMA,HMGCS2,IRS2,ISG20,MUC5AC,PTGS2,RHOA	34 (4)
puromycin aminonucleoside		chemical reagent	Activated	2,236		4,26E-04	ANXA2,CLIC5,EMP3,GPX2,S100A11
TSC2	-0,114	other		-1,633		4,28E-04	ANXA2,EMP3,HMGCS2,IRS2,S100A11,S100A6
PTGES	0,169	enzyme				4,38E-04	ANXA2,EZR,PTGS2,RHOA
MAPT	-0,127	other				4,66E-04	ANXA5,CFL1,ENO1,ERMP1,HSPA1A/HSPA1B,S100A6,STEAP4,TPI1,TUBA1C,TUBB2A	27 (4)
decitabine		chemical drug		0,952		4,77E-04	ADGRB1,ANXA2,CEACAM6,EZR,FLG,HMGCS2,HSPA1A/HSPA1B,KRT16,PDLIM4,PTGS2	44 (5)
SSPN	0,576	other				4,77E-04	CEACAM5,PTGS2
propyl gallate		chemical toxicant				4,77E-04	MUC5AC,PTGS2
geranylgeranyl pyrophosphate		chemical - endogenous mammalian				4,81E-04	KLF2,PTGS2,RHOA
SMARCA4	0,031	transcription regulator	Activated	2,132	bias	4,91E-04	ADAM15,AMOTL2,ANXA10,BIRC7,CEACAM6,DHRS9,EMP3,PTHLH,S100A2,S100A6
PLN		transporter				4,94E-04	ANXA2,ENO1,EZR,TPI1
gentamicin C		chemical drug	Activated	2,000	bias	4,94E-04	ANXA2,EMP3,GPX2,S100A11
PGR		ligand-dependent nuclear receptor		-0,136		4,98E-04	ADAM15,AKR1C3,EZR,HAS3,IRS2,PTGS2,RHOC,S100A6,ST3GAL1,TNC	49 (7)
ERBB2	-0,047	kinase		0,838		5,07E-04	ANXA2,EMP3,HSPA1A/HSPA1B,LTBP3,PDLIM4,PLAC8,PRSS3,PTGS2,RHOB,S100A4	24 (3)
CDX1	0,594	transcription regulator		0,000		5,24E-04	CTSE,MUC5AC,PTGS2,TRIM31
ETV5	-0,070	transcription regulator				5,87E-04	CLIC5,KRT16,KRT80,MUC5AC,S100A6
LUCAT1	0,709	other				5,95E-04	BIRC7,GPX2,PTGS2
SB203580		chemical drug		-0,847	bias	6,01E-04	AMOTL2,ENO1,HAS3,ISG20,MUC5AC,PTGS2,PTHLH,SELENOW,TIMP2,TNFSF15	63 (15)
hyaluronic acid		chemical - endogenous mammalian	Activated	2,216		6,10E-04	PTGS2,PTHLH,RHOA,RHOC,TIMP2	57 (10)
PTP4A1	-0,021	phosphatase		0,152		6,10E-04	ANXA5,HSPA1A/HSPA1B,HSPA6,TAGLN2,TUBA1C
triamterene		chemical drug	Activated	2,000	bias	6,22E-04	ANXA2,EMP3,GPX2,S100A11
AHR	0,041	ligand-dependent nuclear receptor		1,555		6,39E-04	ENO1,GPX2,KLF2,LTBP3,MUC5AC,PRSS2,PTGS2,STEAP4,TIMP2,TXN	43 (7)
HOXD10		transcription regulator		-1,000		6,58E-04	EZR,RHOB,RHOC,TIMP2
KCNE3	0,139	ion channel				6,58E-04	AKR1C3,HMGCS2,HSPA1A/HSPA1B,PTGS2
fenamic acid		chemical reagent		1,980	bias	6,58E-04	ANXA2,EMP3,GPX2,S100A11
FOXR1		transcription regulator				6,66E-04	HSPA1A/HSPA1B,HSPA6
Alpha catenin		group		-1,342	bias	6,83E-04	KRT6B,PTGS2,RHOC,STEAP4,TNC
Immunoglobulin		complex	Inhibited	-2,277		7,26E-04	ATP13A2,BRD4,CORO2A,ENO1,HSPA6,ISG20,KLF2,LTBP3,MUC5AC,PDLIM4	38 (6)
mifepristone		chemical drug		0,207		7,38E-04	ADAM15,IRS2,KRAS,KRT6B,PTGS2,RHOB,RHOC,S100A6	39 (7)
CDK4/6		group	Inhibited	-2,000		7,73E-04	ENO1,PDLIM4,TPI1,TUBA1C
PPARG	0,137	ligand-dependent nuclear receptor		-0,371		8,12E-04	CEACAM5,HMGCS2,IRS2,KLK11,KLK6,MUC13,MUC5AC,PTGS2,RHOB,SPRR1A	63 (11)
CBX5	-0,187	transcription regulator		-0,447	bias	8,78E-04	AKR1C3,KRT80,MUC13,MUC20,TRIM31
GRIP1	-0,070	transcription regulator				8,84E-04	FRAS1,PTGS2
domoic acid		chemical toxicant				8,84E-04	KRAS,PTGS2
tretinoin		chemical drug		1,077		9,39E-04	ANXA2,ANXA5,CEACAM6,DHRS9,EMP3,GPX2,HMGCS2,KRT16,LATS2,MUC20	29 (5)
dinoprost		chemical - endogenous mammalian		1,922		9,94E-04	AKR1C1/AKR1C2,HMGCS2,HSPA1A/HSPA1B,PTGS2
SPP1		cytokine		1,673		1,06E-03	MYT1,PGD,PTGS2,S100A4,S100A6,SELENOW
Sos		group				1,09E-03	AKR1C3,COBLL1,IRS2,KRAS,LTBP3,PTGS2	39 (7)
F2		peptidase		1,904	bias	1,11E-03	CLIC1,DHRS9,PTGS2,RHOA,RHOB,TAGLN2,TIMP2	47 (5)
cyclopentenone		chemical reagent				1,13E-03	HSPA1A/HSPA1B,PTGS2
cyclosporin A		biologic drug		-0,343		1,22E-03	ANXA2,EMP3,GPX2,IQGAP2,KRT16,PTGS2,PTHLH,S100A11,YWHAH	18 (3)
SH42		chemical reagent				1,22E-03	ADGRB1,KRAS,RHOA
RARA	-0,100	ligand-dependent nuclear receptor		-1,151		1,23E-03	CEACAM5,CEACAM6,MUC20,ONECUT2,PTGS2,SHANK2,STRA6,TFAP2A	28 (4)
PAX3-FOXO1		fusion gene/product		-0,378		1,25E-03	ANXA5,CLIC1,ENO1,HSPA1A/HSPA1B,MARCHF3,PGD,TIMP2
PTHLH	0,883	other				1,26E-03	ECM1,HSPA1A/HSPA1B,PTGS2,TNC
Z-LLL-CHO		chemical - protease inhibitor		0,918		1,27E-03	AKR1C1/AKR1C2,CFL1,CLIC1,ENO1,IRS2,PTGS2,TNFSF15,TXN	67 (10)
Y 27632		chemical drug		1,000		1,31E-03	AMOTL2,PTGS2,RHOA,TAGLN2
nitrofen		chemical toxicant				1,32E-03	ENO1,KCNC3,TIMP2
TRPM8		ion channel				1,41E-03	GPX2,HSPA1A/HSPA1B
ENO1	0,192	enzyme				1,41E-03	ENO1,PTGS2	39 (7)
tiron		chemical reagent				1,41E-03	KRAS,TNC	51 (4)
dydrogesterone		chemical drug				1,41E-03	AKR1C1/AKR1C2,AKR1C3
IL5		cytokine		1,890	bias	1,41E-03	ANXA2,ENO1,EPOR,HSPA6,S100A4,S100A6,TPI1
EP300	-0,157	transcription regulator	Activated	2,155	bias	1,50E-03	CTSE,HMGCS2,KRT16,PDLIM4,PTGS2,RHOA,TMPRSS4,TNC,XIST	12 (3)
mir-15		microRNA		-1,949		1,50E-03	HSPA1A/HSPA1B,LATS2,PTGS2,WEE1
GAST	0,651	other		1,953	bias	1,50E-03	PTGS2,RHOA,S100A6,TNC
butyric acid		chemical - endogenous mammalian		-0,304		1,52E-03	ANXA2,ANXA5,CEACAM5,EMP3,EPOR,KRAS,PTGS2,RHOA,WEE1
hydrogen peroxide		chemical - endogenous mammalian		1,763		1,55E-03	AKR1C1/AKR1C2,ANXA2,EZR,HMGCS2,KLF2,KRAS,MUC5AC,PTGS2,TUBB2A,TXN	62 (10)
romidepsin		biologic drug				1,56E-03	PTGS2,RHOA,RHOB,RHOC
NRAS	0,053	enzyme		-1,277		1,57E-03	CTSE,KRAS,PTGS2,RHOB,TUBB2A,WEE1	16 (3)
vancomycin		biologic drug	Activated	2,425		1,57E-03	ANXA2,EMP3,GPX2,RHOA,S100A11,SLCO4A1
HNRNPA2B1	0,047	other				1,62E-03	CEACAM7,ITPRID2,MUC13,PRSS3,TRIM31
wortmannin		chemical drug	Inhibited	-2,430		1,64E-03	EZR,IRS2,KRAS,PTGS2,RHOA,TPI1	65 (16)
nonylphenol		chemical toxicant				1,65E-03	HSPA1A/HSPA1B,PTGS2,S100A6
RAF1	0,014	kinase	Activated	2,387	bias	1,68E-03	EMP3,PRSS3,PTGS2,PTHLH,SPRR1B,TUBB2A
HOXA-AS2	-0,321	other				1,72E-03	KLF2,KRAS	10 (2)
TRAF7	0,026	enzyme				1,72E-03	KRAS,RHOA
S100P	0,243	other				1,72E-03	CFL1,S100A6
manumycin A		chemical reagent				1,72E-03	MUC5AC,PTGS2
puerarin		chemical drug				1,72E-03	PTGS2,TXN
tyrphostin AG 1296		chemical drug				1,72E-03	CEACAM6,PTGS2
HIF1A	0,011	transcription regulator		1,207		1,72E-03	ADAM15,CEACAM5,ENO1,EPOR,IRS2,PLAC8,PTGS2,ST3GAL1,TPI1,TXN
FOXC1	-0,124	transcription regulator		-1,342		1,77E-03	ECM1,ISG20,KRT16,KRT6B,SPRR1B
EFNA4	0,252	kinase				1,77E-03	KRT16,PTHLH,SPRR3
phenacetin		chemical drug				1,77E-03	ANXA2,GPX2,S100A11
EFNA3	0,125	kinase				1,90E-03	KRT16,PTHLH,SPRR3
JAK2	0,012	kinase				2,04E-03	AKR1C3,EPOR,PCBP4,PTGS2,XIST
POLR3G	0,440	enzyme				2,05E-03	EZR,S100A4
ITGA3	-0,011	other				2,05E-03	PTGS2,RHOA
KRIT1	-0,053	other				2,05E-03	KLF2,RHOA
PSEN1	0,104	peptidase				2,08E-03	CFL1,ENO1,ERMP1,PTGS2,TPI1,TUBA1C,TUBB2A,TXN	25 (4)
GPD1	0,054	enzyme				2,08E-03	ANXA2,C11orf86,GPAT3,LCN12
PTGS2	0,491	enzyme				2,14E-03	ANXA2,EZR,HLA-DMA,PTGS2,RHOA,ST3GAL1
EHF	-0,070	transcription regulator	Activated	2,000		2,25E-03	KLK6,SPRR1B,SPRR3,TNC
DYSF	-0,068	other				2,25E-03	ANXA2,GPAT3,HSPA1A/HSPA1B,S100A4
SLC25A13	0,111	transporter				2,25E-03	ANXA2,C11orf86,GPAT3,LCN12
daidzein		chemical drug		0,000		2,25E-03	AKR1C3,GRK6,MUC5AC,PTGS2	8 (3)
IL17A		cytokine		1,636		2,29E-03	KLF2,KLK11,MUC5AC,PTGS2,STEAP4,TIMP2,TNC	67 (15)
calcitriol		chemical drug		0,095		2,37E-03	ALDH4A1,ANXA2,CEACAM6,FLG,KLK6,MYT1,PTGS2,TAGLN2,TIMP2,TXN	62 (6)
CREBBP	-0,143	transcription regulator				2,39E-03	HMGCS2,KLF2,PDLIM4,PTGS2,RHOA,TMPRSS4,TNC,XIST	12 (3)
ITGB1	0,046	transmembrane receptor		1,342		2,40E-03	ADAM15,HAS3,LTBP3,PTGS2,TIMP2	38 (3)
SQ 22536		chemical reagent				2,42E-03	PTGS2,TXN
PRDX1	0,184	enzyme				2,42E-03	ECM1,PTGS2
N,N-dimethylsphingosine		chemical reagent				2,42E-03	MUC5AC,PTGS2	39 (7)
benzyl isothiocyanate		chemical - endogenous non-mammalian				2,45E-03	PTGS2,RHOB,RHOC
PRL		cytokine		0,037		2,55E-03	AKR1C3,ANXA2,ANXA5,ECM1,ENO1,PDLIM4,TIMP2	41 (7)
TOB1	0,021	transcription regulator				2,60E-03	AMOTL2,PCBP4,PLAC8
acetovanillone		chemical drug				2,60E-03	MUC5AC,PTGS2,TXN	14 (3)
n-3 fatty acids		chemical drug				2,60E-03	GPX2,IRS2,PTGS2
DNMT1	-0,024	enzyme				2,60E-03	KLF2,MYT1,PTGS2,XIST
FGF2	-0,012	growth factor	Activated	2,187		2,71E-03	ENO1,EPOR,KRAS,MUC5AC,PTGS2,S100A4,ST3GAL1,XIST,YWHAH	47 (7)
HOXA3	-0,326	transcription regulator				2,76E-03	ANXA2,KLF2,SHANK2
hemin		chemical - endogenous mammalian		1,114		2,80E-03	AKR1C1/AKR1C2,PTGS2,TFAP2A,TXN	24 (5)
U46619		chemical reagent				2,81E-03	RHOA,TIMP2
xanthine		chemical - endogenous mammalian				2,81E-03	MUC5AC,TIMP2
FH	0,067	enzyme				2,81E-03	AATF,AKR1C1/AKR1C2
Collagen Alpha1		group				2,81E-03	PTGS2,TIMP2
mir-373		microRNA				2,81E-03	LATS2,PTHLH
COL6A1	0,194	other				2,81E-03	TNC,TPI1
growth factor		group				2,81E-03	KLF2,PTGS2	7 (3)
cytochalasin D		chemical toxicant				2,93E-03	AMOTL2,PTGS2,TIMP2	14 (3)
bafilomycin A1		chemical drug				2,93E-03	PTGS2,RHOB,TIMP2	61 (7)
CDX2	-0,051	transcription regulator		0,132		3,03E-03	CTSE,DHRS9,EZR,MUC5AC,TRIM31
AGT	0,101	growth factor		1,762		3,05E-03	ECM1,HSPA1A/HSPA1B,IRS2,KRAS,LATS2,LTBP3,PLAC8,PRSS2,PTGS2,PTHLH	77 (11)
4-hydroxynonenal		chemical toxicant				3,10E-03	AKR1C1/AKR1C2,HSPA1A/HSPA1B,PTGS2	20 (4)
raloxifene		chemical drug		-1,732		3,11E-03	ALDH4A1,EPOR,HSPA1A/HSPA1B,PTGS2,RHOA
Ige		complex		0,447	bias	3,17E-03	COBLL1,HLA-DMA,KRAS,PTGS2,SLCO4A1,TNC,TPPP3
particulate matter		chemical reagent				3,23E-03	KLF2,MUC5AC
AFAP1-AS1	-0,029	other				3,23E-03	RHOA,RHOC
PYY	-0,165	other				3,23E-03	IRS2,TPI1
PSME3	0,151	peptidase				3,23E-03	ENO1,TPI1
NUP62	0,126	transporter				3,23E-03	FLG,SPRR1B
CAPN3		peptidase				3,23E-03	GPX2,PTGS2
EDNRA		transmembrane receptor				3,23E-03	PTGS2,TIMP2
BTC	0,193	growth factor				3,23E-03	IRS2,PTGS2	45 (10)
CCND1	-0,222	transcription regulator		-1,664		3,33E-03	ENO1,HSPA1A/HSPA1B,MYT1,PDLIM4,RAB3B,TPI1,TUBA1C
Vegf		group		1,009		3,40E-03	ADAM15,ARHGAP23,BIRC7,HMGCS2,ISG20,PTGS2,PTHLH,TNC,TNFSF15
BRD2	-0,032	kinase				3,45E-03	DYNLT1,S100A6,WEE1
caffeic acid phenethyl ester		chemical drug		-0,924	bias	3,55E-03	ELOVL1,PTGS2,RHOB,S100A6
sirolimus		chemical drug	Inhibited	-2,173		3,56E-03	ANXA5,CLIC1,ENO1,HMGCS2,IRS2,KLF2,RHOA,S100A4,TPI1,TUBB2A
doxorubicin		chemical drug		1,809		3,62E-03	ANXA2,EMP3,EPOR,GPX2,PTGS2,S100A11,TFAP2A,TNFSF15,TXN	57 (5)
ANXA1	0,420	enzyme				3,64E-03	ANXA2,PTGS2,TIMP2	13 (3)
misoprostol		chemical drug				3,68E-03	MUC5AC,PTGS2
10-nitrooleate		chemical - endogenous mammalian				3,68E-03	MUC5AC,PTGS2
hydrogen sulfide		chemical - endogenous mammalian				3,68E-03	PTGS2,TXN	13 (3)
N1,N11-diethylnorspermine		chemical drug				3,68E-03	BIRC7,SMOX
camptothecin		chemical drug		1,948		3,88E-03	ANXA2,EPOR,HSPA1A/HSPA1B,IQGAP2,PCBP4,PDLIM7,PLAC8,PTGS2,TAGLN2,TUBB2A
filgrastim		biologic drug		0,518		3,93E-03	ADAM15,CEACAM6,CYSTM1,DHRS9,ENO1,PGD,PTGS2,S100A4
forskolin		chemical toxicant		0,529		3,95E-03	BIRC7,ECM1,EZR,HAS3,HSPA1A/HSPA1B,IRS2,NNAT,PTGS2,PTHLH,RHOB	77 (14)
PI3K (family)		group		1,980		4,04E-03	AKR1C1/AKR1C2,KLF2,PTGS2,TNC	11 (3)
Ap1		complex		1,941	bias	4,14E-03	EZR,KRT6B,MUC5AC,PTGS2,S100A4
ITGB6	0,042	other				4,15E-03	PTHLH,RHOA
USP1	-0,035	peptidase				4,15E-03	S100A4,TIMP2
phenyl-N-tert-butylnitrone		chemical reagent				4,15E-03	HSPA1A/HSPA1B,PTGS2
tamoxifen		chemical drug				4,16E-03	ISG20,KRT80,MUC5AC,PTGS2,S100A6,SPRR1A,TXN	49 (10)
ERBB3	-0,048	kinase				4,30E-03	AMOTL2,EZR,PTGS2,TNC	55 (11)
RNASEH2B	-0,058	other		-1,982	bias	4,43E-03	ISG20,PTGS2,S100A6,TXN
CAT	0,050	enzyme				4,46E-03	MUC5AC,PTGS2,TNC	41 (6)
verapamil		chemical drug				4,46E-03	ANXA2,ENO1,S100A6
pirinixic acid		chemical toxicant		0,284		4,49E-03	AKR1C3,ANXA2,ELOVL1,HMGCS2,PRSS2,PTGS2,TXN,WEE1	17 (3)
KLF2	4,311	transcription regulator				4,53E-03	ADAM15,ECM1,PTGS2,PTHLH,WEE1
SIRT1	-0,038	transcription regulator		0,128		4,61E-03	ENO1,ERMP1,KLF2,MYT1,SHANK2,TIMP2,TMPRSS4,TRIM31
SCD	-0,221	enzyme		-1,387		4,64E-03	ELOVL1,KRT16,KRT6B,STRA6,TNC
HCAR2	0,088	G-protein coupled receptor				4,66E-03	PTGS2,WEE1
CYB561A3	0,064	enzyme				4,66E-03	HSPA1A/HSPA1B,HSPA6
VGLL3	-0,365	other				4,66E-03	AMOTL2,LATS2
GPI	0,036	enzyme				4,66E-03	RHOA,STEAP4
EREG	0,102	growth factor				4,66E-03	PTGS2,TNC	22 (5)
FTI-277		chemical reagent				4,66E-03	PTGS2,RHOB
RTN4	0,133	other				4,68E-03	CFL1,RHOB,SPRR1A
mir-1		microRNA		-1,944	bias	4,71E-03	ANXA2,KRAS,SH3BGRL3,TAGLN2
PRKCD	0,103	kinase		1,982		4,95E-03	EPOR,MUC5AC,PDLIM7,PTGS2,TUBB2A	15 (3)
IRF4		transcription regulator		-1,342		4,95E-03	EZR,ISG20,RHOA,RHOB,YWHAH
prostaglandin D2		chemical - endogenous mammalian				5,13E-03	HAS3,HSPA1A/HSPA1B,PTGS2
TFE3	0,068	transcription regulator				5,13E-03	ENO1,IRS2,KLF2
mir-143		microRNA				5,18E-03	KRAS,PTGS2
DPP-23		chemical reagent				5,18E-03	HSPA1A/HSPA1B,HSPA6
MR-409		chemical reagent				5,18E-03	RHOA,RHOB
NCOR2	-0,166	transcription regulator				5,37E-03	BRD4,KLF2,PTGS2
dexmedetomidine		chemical drug				5,37E-03	PTGS2,TNC,YWHAH
TXNIP	-0,106	other				5,62E-03	ENO1,PTGS2,TPI1
seocalcitol		chemical drug				5,62E-03	PDLIM7,PTGS2,RHOA
ESR2	0,164	ligand-dependent nuclear receptor		1,265		5,63E-03	CLIC5,EMP3,IQGAP2,IRS2,KRT16,KRT6B,PTGS2,RTN2,STEAP4,TIMP2	64 (8)
12(R)-hydroxyeicosatetraenoic acid		chemical - endogenous mammalian				5,70E-03	MUC5AC
leukotriene A4		chemical - endogenous mammalian				5,70E-03	TNC
6-thioguanylic acid		chemical reagent				5,70E-03	PTHLH
chondroitin sulfate proteoglycan		chemical reagent				5,70E-03	RHOA
thromboxane A2		chemical - endogenous mammalian				5,70E-03	PTGS2
RhoGap		group				5,70E-03	RHOA
beta-glucuronidase		group				5,70E-03	PTGS2
3',5'-methoxyflavone		chemical reagent				5,70E-03	PTGS2
SERPINE3	0,469	other				5,70E-03	MUC5AC
C17orf98		other				5,70E-03	XIST
3-iodothyronamine		chemical - endogenous mammalian				5,70E-03	IRS2
MAP2K4/7		group				5,70E-03	PTGS2
ZNF426	0,027	transcription regulator				5,70E-03	XIST
Pad2		other				5,70E-03	PTGS2
TNS1	-0,434	other				5,70E-03	RHOA
RNF165		enzyme				5,70E-03	XIST
EVA1C	-0,009	other				5,70E-03	EPOR
RNF141	-0,044	enzyme				5,70E-03	KRAS
RND2	-0,454	enzyme				5,70E-03	RHOB
procyanidin B2		chemical - endogenous non-mammalian				5,70E-03	PTGS2
VIRMA	-0,052	other				5,70E-03	WEE1
CCM2	0,184	other				5,70E-03	RHOA
PABIR1	-0,187	other				5,70E-03	WEE1
KCTD10	0,134	ion channel				5,70E-03	RHOB
FBXO8	-0,064	other				5,70E-03	XIST
HNRNPH3	-0,026	other				5,70E-03	HSPA1A/HSPA1B
nickel sulfide		chemical reagent				5,70E-03	PTGS2
IL6 receptor		complex				5,70E-03	PTGS2
Tpl2 kinase inhibitor		chemical drug				5,70E-03	PTGS2
indisulam		chemical drug				5,70E-03	KRAS
Rho gdi		group				5,70E-03	RHOB
ARHGAP26	0,162	other				5,70E-03	RHOA
EDN2	-0,447	growth factor				5,70E-03	PTGS2
miR-18a-3p (and other miRNAs w/seed CUGCCCU)		mature microRNA				5,70E-03	KRAS
miR-592 (and other miRNAs w/seed UUGUGUC)		mature microRNA				5,70E-03	ONECUT2
miR-133a-5p (and other miRNAs w/seed CUGGUAA)		mature microRNA				5,70E-03	RHOA
N,N'-dinitrosopiperazine		chemical toxicant				5,70E-03	HSPA1A/HSPA1B
DL-threo-beta-benzyloxyaspartic acid		chemical reagent				5,70E-03	PTGS2
SIGLEC9		other				5,70E-03	PTGS2
TUBB3	0,254	other				5,70E-03	ANXA5
5-methoxytryptophan		chemical - endogenous mammalian				5,70E-03	PTGS2
RHPN2	0,091	other				5,70E-03	RHOA
LUC7L3	-0,074	other				5,70E-03	PTGS2
DAAM1	0,132	other				5,70E-03	RHOA
TFF1	0,237	other				5,70E-03	PTGS2
Pla2g2a		other				5,70E-03	PTGS2
THEM4	0,056	enzyme				5,70E-03	PTGS2
CYFIP2	-0,119	other				5,70E-03	KRAS
PRC1	0,147	other				5,70E-03	PTGS2
cyclo (Arg-Gly-Asp-D-Phe-Lys)		chemical reagent				5,70E-03	RHOA
ESX1		transcription regulator				5,70E-03	KRAS
TPM2	-0,052	other				5,70E-03	RHOA
TWF2	0,213	kinase				5,70E-03	CFL1
RP11_115N41		other				5,70E-03	HSPA1A/HSPA1B
tetrakis-(diisopropyl-guanidine) phthalocyanine		chemical reagent				5,70E-03	KRAS
zinc tetrakis-(diisopropyl-guanidine) phthalocyanine		chemical reagent				5,70E-03	KRAS
KYT-36		chemical reagent				5,70E-03	PTGS2
KYT-1		chemical reagent				5,70E-03	PTGS2
S-methylisothiopseudouronium		chemical reagent				5,70E-03	PTGS2
LY311727		chemical reagent				5,70E-03	PTGS2
BN 50730		chemical reagent				5,70E-03	PTGS2
5-dimethylamiloride		chemical reagent				5,70E-03	PTGS2
1-(1-glycero)dodeca-1,3,5,7,9-pentaene		chemical toxicant				5,70E-03	PTGS2
L 745337		chemical reagent				5,70E-03	PTGS2
Ro 31-7549		chemical drug				5,70E-03	PTGS2
theaflavin monogallate B		chemical - endogenous non-mammalian				5,70E-03	PTGS2
miR-125a-3p inhibitor		chemical reagent				5,70E-03	RHOA
dBET1		chemical reagent				5,70E-03	BRD4
N-t-Boc-Phe-D-Leu-Phe-D-Leu-Phe		chemical reagent				5,70E-03	PTGS2
n-6 docosapentaenoic acid		chemical - other				5,70E-03	PTGS2
long-chain alcohol		chemical - endogenous non-mammalian				5,70E-03	PTGS2
6-thioguanosine		chemical reagent				5,70E-03	PTHLH
miR-424-5p inhibitor		chemical reagent				5,70E-03	WEE1
RO5256390		chemical reagent				5,70E-03	IRS2
RMRP		other				5,74E-03	KRAS,PTHLH
PLA2G4A	0,208	enzyme				5,74E-03	ANXA5,PTGS2
HNRNPAB	0,184	enzyme				5,74E-03	PTGS2,S100A4
CH-223191		chemical reagent				5,74E-03	MUC5AC,PTGS2	39 (7)
WWTR1-CAMTA1		fusion gene/product				5,74E-03	S100A6,STEAP4
lycopene		chemical drug				5,74E-03	KLF2,PTGS2
let-7a-5p (and other miRNAs w/seed GAGGUAG)		mature microRNA	Inhibited	-2,200	bias	5,75E-03	KRAS,PTGS2,RHOB,S100A4,SMOX
KDM1A	0,120	enzyme		0,130		5,92E-03	HAS3,IQGAP2,KLF2,LATS2,MYT1,ONECUT2,S100A6
RNA polymerase II		complex				6,07E-03	ATP13A2,ENO1,HSPA1A/HSPA1B,PTGS2,TXN,XIST
lomustine		chemical drug				6,13E-03	ANXA2,EMP3,S100A11
sulindac		chemical drug				6,13E-03	KRAS,PTGS2,WEE1
geldanamycin		chemical drug		-0,714		6,18E-03	ANXA2,HSPA1A/HSPA1B,IRS2,PTGS2,RHOA,WEE1	57 (7)
Collagen type IV		complex				6,32E-03	PTGS2,TIMP2
SIM2	-0,042	transcription regulator				6,32E-03	CEACAM7,TIMP2
SP100	-0,048	transcription regulator				6,32E-03	GABRE,HSPA6	5 (2)
miR-31-5p (and other miRNAs w/seed GGCAAGA)		mature microRNA				6,32E-03	KRT16,LATS2
YAP/TAZ		group				6,32E-03	HSPA1A/HSPA1B,PTGS2
Interferon alpha		group	Activated	2,381		6,36E-03	ANXA2,ANXA5,DYNLT1,GNA15,HSPA1A/HSPA1B,ISG20,PTGS2,PTHLH,S100A6
MBD2	0,048	transcription regulator				6,40E-03	ADAM15,ADGRB1,PRSS2
bleomycin		biologic drug		-0,038		6,49E-03	B3GNT7,CTSE,IRS2,S100A4,TIMP2,TNFSF15
FOS	0,227	transcription regulator		1,953		6,57E-03	AKR1C3,COBLL1,ENO1,EZR,IRS2,LTBP3,PTGS2,TXN,WEE1	58 (6)
STAT5A	0,035	transcription regulator				6,59E-03	AKR1C3,EPOR,KRT80,MUC13,MUC20,TRIM31
bisphenol A		chemical - endogenous mammalian		0,000		6,64E-03	GABRE,HSPA1A/HSPA1B,PTGS2,TNC,WNK2
EGLN1	0,023	enzyme				6,67E-03	ATP13A2,PTGS2,TPI1
prostaglandin A1		chemical - endogenous non-mammalian				6,92E-03	HSPA1A/HSPA1B,PTGS2
2-mercaptoacetate		chemical drug				6,92E-03	ANXA2,ENO1
biochanin A		chemical toxicant				6,92E-03	PTGS2,RHOA
aflatoxin B1		chemical - endogenous non-mammalian		0,447	bias	7,03E-03	CLIC5,ERMP1,EZR,GPX2,IRS2,RHOC	42 (7)
sunitinib		chemical drug				7,23E-03	ECM1,TIMP2,TNC
Collagen type I (complex)		complex				7,23E-03	PTGS2,TIMP2,TNC
PDGFB	0,165	growth factor				7,23E-03	KLF2,PTGS2,TNC
MYRF	0,003	transcription regulator				7,23E-03	AKR1C3,AMOTL2,RASSF6
COLQ	0,783	other				7,23E-03	ECM1,FRAS1,LTBP3
FLCN	-0,025	other		-1,109	bias	7,35E-03	CEACAM6,ECM1,ENO1,MUC20
SLC15A4	0,249	transporter	Activated	2,000	bias	7,54E-03	ANXA2,ISG20,PTGS2,S100A6
NADPH oxidase		complex				7,56E-03	MUC5AC,PTGS2	48 (10)
TCF/LEF		group				7,56E-03	PTGS2,S100A4
RAPGEF3	-0,106	other				7,56E-03	MUC5AC,PTGS2	39 (7)
acrolein		chemical toxicant				7,56E-03	MUC5AC,PTGS2	14 (3)
dipyridamole		chemical drug				7,56E-03	PTGS2,TIMP2
ELOVL3	-0,531	enzyme				7,82E-03	ENO1,HMGCS2,IQGAP2
silibinin		chemical drug				7,82E-03	MUC5AC,PTGS2,TIMP2	39 (7)
miR-16-5p (and other miRNAs w/seed AGCAGCA)		mature microRNA	Inhibited	-2,198	bias	7,91E-03	HSPA1A/HSPA1B,PTGS2,TPI1,TPPP3,WEE1
CASR		G-protein coupled receptor		0,978		7,94E-03	FLG,PTGS2,PTHLH,TXN	53 (5)
IGF1R	-0,124	transmembrane receptor		0,000		7,97E-03	IRS2,KRT6B,PTGS2,RHOA,S100A4,TXN	75 (11)
PPARD	-0,018	ligand-dependent nuclear receptor		-0,895		7,97E-03	C11orf86,ENO1,HMGCS2,KLK6,PTGS2,S100A6	46 (9)
AKT1	0,098	kinase	Activated	2,390		7,97E-03	AKR1C1/AKR1C2,ENO1,EZR,IRS2,PTGS2,RHOB	51 (12)
infliximab		biologic drug				8,13E-03	PTGS2,TNFSF15,WEE1
clopidogrel		chemical drug				8,13E-03	C11orf86,LURAP1L,RASL11A
ADAM17	0,031	peptidase		1,951	bias	8,14E-03	ANXA2,CLIC1,MUC5AC,PGD
Sb202190		chemical drug		-1,678		8,14E-03	PTGS2,PTHLH,RHOB,TIMP2	68 (9)
Ikb		group				8,21E-03	KRT6B,PTGS2
SETX	0,015	enzyme				8,21E-03	KRT16,KRT6B
miR-18a-5p (and other miRNAs w/seed AAGGUGC)		mature microRNA				8,21E-03	KRAS,WNK2
deferoxamine		chemical drug		1,342		8,21E-03	ANXA2,ECM1,ENO1,HSPA1A/HSPA1B,ISG20	17 (3)
IFNG		cytokine		1,898		8,32E-03	CEACAM5,CLIC5,ENO1,EPOR,HLA-DMA,HSPA1A/HSPA1B,IRS2,ISG20,KLF2,KRAS	73 (12)
SP3	-0,081	transcription regulator				8,37E-03	KRT16,MUC5AC,PTGS2,TIMP2,TNC
POU5F1	0,069	transcription regulator		-0,034		8,51E-03	B3GNT7,COBLL1,ENO1,KLF2,SPRR1A,SPRR3,WEE1
molybdenum disulfide		chemical reagent		1,000		8,55E-03	AKR1C1/AKR1C2,AKR1C3,ANXA10,FLG
cigarette smoke		chemical toxicant				8,68E-03	GPX2,HAS3,MUC5AC,PGD,PTGS2	12 (2)
MAPK14	-0,059	kinase		-0,052		8,85E-03	PTGS2,SELENOW,SPRR1A,TIMP2,TXN	53 (6)
kaempferol		chemical toxicant				8,89E-03	MUC5AC,PTGS2	43 (8)
ADRB		group		0,254		9,20E-03	ANXA5,PTGS2,SLCO4A1,WEE1
SOCS1	0,182	other		1,231	bias	9,20E-03	IRS2,ISG20,PTGS2,TXN	58 (11)
simvastatin		chemical drug		0,857		9,34E-03	KLF2,MUC5AC,PTGS2,RHOB,S100A6	52 (11)
benzo(a)pyrene		chemical toxicant				9,34E-03	HSPA1A/HSPA1B,KLF2,PGD,PTGS2,RHOC
FSH		complex		-0,129		9,54E-03	AMOTL2,CEACAM5,EZR,ISG20,PTGS2,RHOB,TIMP2	46 (10)
deoxycorticosterone acetate		chemical drug				9,60E-03	PTGS2,TNC
PALMD	-0,083	other				9,60E-03	ENO1,TPI1
SPOP	0,037	other				9,60E-03	BRD4,PTHLH
palmitic acid		chemical - endogenous mammalian		1,671		9,68E-03	AKR1C3,EZR,GPAT3,IRS2,PTGS2,WEE1	62 (12)
MAP2K6	-0,123	kinase				9,77E-03	IRS2,MUC5AC,PTGS2	45 (10)
ursolic acid		chemical drug				9,77E-03	KLK6,MUC5AC,PTGS2
Hif1		complex				9,77E-03	ENO1,EPOR,S100A4
ETV6-RUNX1		fusion gene/product	Inhibited	-2,224		9,82E-03	CFL1,CLIC1,EMP3,GNA15,ISG20,S100A4
STAT4	-0,301	transcription regulator		-1,131	bias	9,86E-03	EPOR,ISG20,LTBP3,PLAC8,S100A4
ETS1	-0,049	transcription regulator				9,86E-03	GABRE,HSPA1A/HSPA1B,HSPA6,MUC5AC,PTHLH
IL22		cytokine		1,412		9,87E-03	B3GNT7,FLG,MUC5AC,PTGS2	24 (5)
cuprizone		chemical toxicant		1,000		1,01E-02	ANXA2,PTGS2,SEPTIN8,TPPP3
AZ-1		chemical - protease inhibitor				1,01E-02	AMOTL2,PDLIM7,TUBB2A
isotretinoin		biologic drug				1,01E-02	PTGS2,S100A2,TMPRSS4
MLXIPL	-0,349	transcription regulator				1,03E-02	ANXA2,GPAT3,HMGCS2,PGD
captopril		chemical drug				1,05E-02	GPX2,PTGS2,S100A11
CTCF	0,030	transcription regulator		-0,762		1,08E-02	HSPA1A/HSPA1B,MUC5AC,PTGS2,XIST
LONP1	0,062	peptidase				1,08E-02	ANXA2,PTGS2,S100A11
GNA12	0,193	enzyme				1,08E-02	EZR,PTGS2,RHOA
GNAQ	-0,068	enzyme				1,11E-02	PTGS2,RHOB,SLCO4A1,TUBA1C
sodium selenite		chemical drug				1,11E-02	GPX2,PTGS2
SLC2A1	0,070	transporter				1,11E-02	DHRS9,PTGS2
IND S7		chemical - kinase inhibitor				1,11E-02	ENO1,HSPA1A/HSPA1B
lysophosphatidylcholine		chemical - other				1,12E-02	HLA-DMA,PTGS2,TNFSF15
RNF187	0,108	enzyme				1,12E-02	AMOTL2,ISG20,PCBP4
(+)-MK-801		chemical drug				1,12E-02	HSPA1A/HSPA1B,PTGS2,RHOA
arbutin		chemical drug				1,14E-02	PTGS2
prostaglandin E3		chemical - endogenous mammalian				1,14E-02	PTGS2
HP1		group				1,14E-02	PTGS2
Steroid 5 alpha-Reductase		group				1,14E-02	PTGS2
opioid receptor		group				1,14E-02	TXN
ARHGEF12	-0,078	other				1,14E-02	RHOA
Gαq		group				1,14E-02	PTGS2
prunetin		chemical - endogenous non-mammalian				1,14E-02	MUC5AC
sPla2		group				1,14E-02	PTGS2
LPAR5	-0,263	G-protein coupled receptor				1,14E-02	PTGS2
HNRNPLL	-0,017	other				1,14E-02	ECM1
LAYN		other				1,14E-02	XIST
GSDME	0,699	transporter				1,14E-02	MUC13
PYGO1		other				1,14E-02	XIST
3,4-dihydroxyphenylethanol		chemical drug				1,14E-02	PTGS2
MCF2L	0,040	other				1,14E-02	RHOA
CELA1		peptidase				1,14E-02	HSPA1A/HSPA1B
EIF3H	0,006	enzyme				1,14E-02	BRD4
tacalcitol		chemical drug				1,14E-02	FLG
PLA2G2F	2,555	enzyme				1,14E-02	PTGS2
miR-16-1-3p (miRNAs w/seed CAGUAUU)		mature microRNA				1,14E-02	WEE1
mir-452		microRNA				1,14E-02	KRAS
miR-766-5p (and other miRNAs w/seed GGAGGAA)		mature microRNA				1,14E-02	BRD4
CDC14A	-0,155	phosphatase				1,14E-02	WEE1
ME1	0,233	enzyme				1,14E-02	IRS2
MYO9B	0,021	enzyme				1,14E-02	RHOA
CBR1	0,097	enzyme				1,14E-02	PTGS2
ENC1	0,015	peptidase				1,14E-02	CEACAM5
ARHGDIB	-0,128	enzyme				1,14E-02	PTGS2
SH3GLB2	0,083	other				1,14E-02	PTGS2
PEX14	0,111	transcription regulator				1,14E-02	PTGS2
semapimod		chemical drug				1,14E-02	PTGS2
SC68376		chemical drug				1,14E-02	PTGS2
pyridoxal		chemical - endogenous mammalian				1,14E-02	PTGS2
ephedrine		chemical drug				1,14E-02	TXN
bifenthrin		chemical toxicant				1,14E-02	PTGS2
benzylamine		chemical - endogenous mammalian				1,14E-02	PTGS2
BIBX1522		chemical drug				1,14E-02	MUC5AC
CGP77675		chemical drug				1,14E-02	PTGS2
heat killed Listeria Monocytogenes		chemical reagent				1,14E-02	TNFSF15
benzo(a)pyrene-7,8-dione		chemical toxicant				1,14E-02	AKR1C1/AKR1C2
methylprednisolone acetate		chemical drug				1,14E-02	PTGS2
vanillic acid		chemical - endogenous mammalian				1,14E-02	PTGS2
2-hydroxyarachidonic acid		chemical reagent				1,14E-02	PTGS2
3-hydroxyflavone		chemical - endogenous non-mammalian				1,14E-02	HSPA1A/HSPA1B
fertirelin		chemical reagent				1,14E-02	ANXA5
tetrahydropalmatine		chemical - endogenous non-mammalian				1,14E-02	PTGS2
epoxyeicosatrienoic acid		chemical - other				1,14E-02	PTGS2
lipooligosaccharide		chemical toxicant				1,14E-02	PTGS2
quercetin		chemical drug		-1,513		1,15E-02	HMGCS2,IRS2,MUC5AC,PLAC8,PTGS2
CNR1		G-protein coupled receptor		0,000		1,16E-02	CORO2A,KRT6B,PTGS2,S100A6
xanthine derivative CB002 analog 4		chemical reagent				1,19E-02	BRD4,TXN
trans-cinnamaldehyde		chemical drug				1,19E-02	GPX2,PTGS2
RAD21L1		other				1,19E-02	LATS2,TUBB2A
MAP3K12	-0,196	kinase				1,19E-02	FLG,TUBB2A
NCL	0,143	other				1,19E-02	HSPA1A/HSPA1B,KLF2
CHADL	0,217	other				1,19E-02	KLF2,STEAP4
MEL S3		chemical - kinase inhibitor				1,19E-02	ENO1,HSPA1A/HSPA1B
NPC2	0,016	transporter				1,19E-02	AKR1C3,PTGS2
UM101		chemical drug				1,19E-02	HAS3,TNFSF15
MYO6	0,096	other				1,20E-02	ECM1,RHOB,TNC
zinc		chemical drug				1,20E-02	ENO1,KRT16,PTGS2
SMAD3	0,028	transcription regulator		1,489		1,21E-02	ADAM15,PTGS2,PTHLH,RHOB,TIMP2,TNC
JINK1/2		group				1,27E-02	PTGS2,RHOB
CLEC7A		transmembrane receptor				1,27E-02	MUC5AC,PTGS2
STAG3	0,172	other				1,27E-02	LATS2,TUBB2A
ramipril		chemical drug				1,27E-02	PTGS2,TIMP2
acetaminophen		chemical drug		0,762		1,27E-02	GPX2,HMGCS2,PGD,PTGS2,TXN
PP2/AG1879 tyrosine kinase inhibitor		chemical drug				1,28E-02	PTGS2,RHOA,RHOC
ESRRG	-0,814	ligand-dependent nuclear receptor				1,28E-02	ENO1,KLK6,TPI1
MAPK7	0,009	kinase				1,28E-02	KLF2,PTGS2,STEAP4
NFAT5	-0,215	transcription regulator				1,29E-02	CFL1,HLA-DMA,S100A4,TNC
MAP3K8	-0,330	kinase		1,049		1,29E-02	CLIC5,COBLL1,PTGS2,SLCO4A1
calcipotriene		chemical drug				1,35E-02	KRT16,PTGS2
MAC		complex				1,35E-02	AKR1C3,PTGS2
mir-31		microRNA				1,35E-02	KRT16,RHOA
SMC1B	0,061	transporter				1,35E-02	LATS2,TUBB2A
glycyrrhizic acid		chemical drug				1,35E-02	MUC5AC,PTGS2
carbenoxolone		chemical toxicant				1,35E-02	MUC5AC,PTGS2
SIRT6	0,101	enzyme				1,36E-02	ELOVL1,IRS2,PTGS2
IFNAR1	0,034	transmembrane receptor				1,37E-02	CLIC5,KLK11,KLK6,PTGS2
SCAP	0,036	other				1,40E-02	HMGCS2,PTGS2,SPRR1A
ST1926		chemical drug	Inhibited	-2,000	bias	1,40E-02	CFL1,CLIC1,ENO1,TXN
NPM1	0,027	transcription regulator	Activated	2,000	bias	1,43E-02	AKR1C1/AKR1C2,AKR1C3,ECM1,PTHLH
grape seed extract		chemical drug				1,43E-02	ENO1,PTGS2
MAPK11	-0,284	kinase				1,43E-02	PTGS2,TIMP2
linsidomine		chemical drug				1,43E-02	ANXA2,PTGS2
selenium		chemical drug				1,43E-02	PTGS2,SELENOW
palbociclib		chemical drug				1,49E-02	IRS2,RHOB,TIMP2
DSCAML1	-0,355	other				1,49E-02	MYT1,SHANK2,TUBB2A
prostaglandin J2		chemical - endogenous mammalian				1,52E-02	HSPA1A/HSPA1B,PTGS2
MEF2		group				1,52E-02	KLF2,PTGS2
fluoromethyl 2,2-difluoro-1-(trifluoromethyl)vinyl ether		chemical toxicant				1,52E-02	GPX2,HSPA1A/HSPA1B
NRXN1		transporter				1,52E-02	ONECUT2,TNC
sodium tungstate		chemical drug				1,52E-02	ENO1,TPI1
SFLLRN (PAR1-activator)		chemical reagent				1,52E-02	TAGLN2,TPI1
miR-155-5p (miRNAs w/seed UAAUGCU)		mature microRNA		-1,981	bias	1,52E-02	KRAS,PTGS2,RHOA,WEE1
indomethacin		chemical drug	Activated	2,231		1,56E-02	ANXA2,EMP3,GPX2,PTGS2,S100A11
ILF3	0,019	transcription regulator				1,58E-02	ANXA5,STEAP4,TNC
TCF		group				1,58E-02	ECM1,GPX2,PTGS2
CD38		enzyme		1,982	bias	1,58E-02	ANXA2,S100A4,S100A6,TPI1
MAOA	-0,003	enzyme				1,61E-02	AMOTL2,TNC
pevonedistat		chemical drug				1,61E-02	IRS2,RHOB
CG		complex		1,891		1,61E-02	AKR1C3,GNA15,IRS2,MARCHF3,PRSS2,PTGS2,S100A6,SPRR1A
MEF2C	0,054	transcription regulator				1,61E-02	KLF2,KLK6,PTGS2,S100A4
mono-(2-ethylhexyl)phthalate		chemical toxicant		1,000	bias	1,61E-02	ENO1,IRS2,TIMP2,TPI1
N-acetyl-L-cysteine		chemical drug	Inhibited	-2,205		1,66E-02	MUC5AC,PTGS2,RHOB,TNC,TXN
doxycycline		chemical drug				1,67E-02	HSPA1A/HSPA1B,MUC5AC,PTGS2
WNT3A		cytokine		0,946		1,68E-02	HAS3,IRS2,PTGS2,RHOA,STRA6,TNC
IGF2BP1		translation regulator				1,70E-02	KRAS,TNC
SND1	0,045	enzyme				1,70E-02	PTGS2,SLCO4A1
NF1	-0,072	other				1,70E-02	KRAS,XIST
methylnitrosourea		chemical toxicant				1,70E-02	KRAS,TIMP2
betulinic acid		chemical drug				1,70E-02	PTGS2,TIMP2
sulprostone		chemical drug				1,70E-02	PTGS2
chloride		chemical - endogenous mammalian				1,70E-02	PTGS2
nanoliposome C6-ceramide		chemical reagent				1,70E-02	KLF2
cardamomin		chemical - endogenous non-mammalian				1,70E-02	PTGS2
hexa-D-arginine		biologic drug				1,70E-02	PTGS2
des-Arg(10)-kallidin		chemical reagent				1,70E-02	PTGS2
imperatorin		chemical - endogenous non-mammalian				1,70E-02	PTGS2
RNF146	-0,017	enzyme				1,70E-02	AMOTL2
FREM1		other				1,70E-02	FRAS1
AKIP1	0,007	other				1,70E-02	PTGS2
FREM2	-0,170	other				1,70E-02	FRAS1
Ikk (family)		group				1,70E-02	TNFSF15
Aldosterone-MR dimer		complex				1,70E-02	KRAS
Il18r		complex				1,70E-02	PTGS2
botulinum toxin type A		biologic drug				1,70E-02	S100A4
pycnogenols		chemical drug				1,70E-02	PTGS2
TSIX	-0,364	other				1,70E-02	XIST
ERCC5	-0,081	enzyme				1,70E-02	PTGS2
pinoresinol		chemical - endogenous non-mammalian				1,70E-02	PTGS2
MPRIP	-0,079	other				1,70E-02	RHOA
17alpha-hydroxyprogesterone caproate		chemical drug				1,70E-02	PTGS2
miR-424-3p (miRNAs w/seed AAAACGU)		mature microRNA				1,70E-02	WEE1
SIGLEC7		transmembrane receptor				1,70E-02	PTGS2
TPM1	-0,057	other				1,70E-02	RHOA
YES1	0,067	kinase				1,70E-02	ANXA2
GUCY1A1	-0,219	enzyme				1,70E-02	PCBP4
TUBB1	-0,033	other				1,70E-02	TUBB2A
quercetin-3-O-glucuronide		chemical - endogenous non-mammalian				1,70E-02	PTGS2
MAGI2	-0,280	enzyme				1,70E-02	RHOA
ERC1	0,072	other				1,70E-02	PTGS2
CLCA1		ion channel				1,70E-02	MUC5AC
EEF1A1	0,028	translation regulator				1,70E-02	S100A4
Irs4		other				1,70E-02	IRS2
Naip1 (includes others)		other				1,70E-02	MUC5AC
YY1AP1	-0,069	other				1,70E-02	LATS2
WASF1	0,049	other				1,70E-02	EZR
temocapril		chemical reagent				1,70E-02	PTGS2
polyhydroxyethyl methacrylate		chemical reagent				1,70E-02	EZR
AA-861		chemical reagent				1,70E-02	PTGS2
ethylisopropylamiloride		chemical reagent				1,70E-02	PTGS2
amifostine		chemical drug				1,70E-02	PTGS2
rocuronium		chemical drug				1,70E-02	PTGS2
devazepide		chemical drug				1,70E-02	PRSS2
incyclinide		chemical drug				1,70E-02	PTGS2
flosulide		chemical reagent				1,70E-02	PTGS2
PCA 4248		chemical reagent				1,70E-02	PTGS2
potassium cyanide		chemical reagent				1,70E-02	TIMP2
bacitracin		biologic drug				1,70E-02	ANXA5
tenidap		chemical drug				1,70E-02	PTGS2
acacetin		chemical - endogenous non-mammalian				1,70E-02	PTGS2
poly(ADP-ribose)		chemical - endogenous mammalian				1,70E-02	PTGS2
poly(C)RNA		chemical reagent				1,70E-02	PTGS2
epiallopregnanolone		chemical - endogenous mammalian				1,70E-02	PTGS2
Mn2+		chemical - endogenous mammalian				1,70E-02	ATP13A2
CpG ODN 2006		chemical reagent		0,600		1,71E-02	EZR,IRS2,ISG20,MUC20,TNFSF15
cadmium chloride		chemical toxicant				1,72E-02	ANXA5,HSPA1A/HSPA1B,TXN
fluticasone propionate		chemical drug		0,000		1,74E-02	HLA-DMA,IRS2,MUC5AC,PLAC8
WT1		transcription regulator				1,76E-02	CLIC1,EPOR,EZR,KRAS,TFAP2A
TAF4	-0,004	transcription regulator				1,77E-02	KRT16,KRT6B,SPRR1A
FOLR1	-0,309	transporter				1,77E-02	S100A4,TAGLN2,TPI1
TWIST1		transcription regulator	Activated	2,000		1,78E-02	EMP3,RHOA,RHOC,S100A4
mir-214		microRNA				1,79E-02	PTGS2,TFAP2A
GSR	0,174	enzyme				1,79E-02	GPX2,PGD
MYL2		other				1,79E-02	ANXA2,ANXA5
PARK7	0,124	enzyme				1,79E-02	PTGS2,TXN
mercuric chloride		chemical toxicant				1,79E-02	HSPA1A/HSPA1B,TXN
CREB1	0,033	transcription regulator		0,992		1,80E-02	ECM1,IRS2,MUC5AC,NNAT,PTGS2,TAGLN2,TFAP2A,TXN
POU2F2	0,169	transcription regulator				1,81E-02	DHRS9,ENO1,TIMP2
epicatechin		chemical drug				1,81E-02	HMGCS2,PTGS2,ST3GAL1
PC-SPES		chemical drug				1,81E-02	SELENOW,TUBB2A,TXN
GATA4		transcription regulator				1,84E-02	EPOR,PTGS2,S100A4,SPRR1A,SPRR3
6-hydroxydopamine		chemical toxicant				1,86E-02	HSPA1A/HSPA1B,PTGS2,TIMP2
RNASEL	-0,071	enzyme				1,89E-02	CTSE,PTGS2
XDH	0,093	enzyme				1,89E-02	MUC5AC,TIMP2
exenatide		biologic drug				1,89E-02	IRS2,PTGS2
E2F3	0,081	transcription regulator		-1,067		1,95E-02	AKR1C1/AKR1C2,AKR1C3,KRAS,KRT80
CD3E		transmembrane receptor				1,97E-02	KRAS,PTGS2,WEE1
NEUROG2		transcription regulator				1,99E-02	RHOA,TFAP2A
COL4A3	0,220	other				1,99E-02	PTGS2,TIMP2
5-fluorouracil		chemical drug		1,773		1,99E-02	ANXA2,CTSE,KRAS,PTGS2,RHOB,TPI1
cyclophosphamide		chemical drug				2,02E-02	GPX2,PTGS2,S100A11
POR	0,037	enzyme				2,02E-02	ANXA5,ELOVL1,HLA-DMA,PGD
TSC1	-0,163	other				2,07E-02	ELOVL1,GPX2,IRS2
LINC00941	0,143	other				2,09E-02	FLG,SPRR3
SKP2	-0,253	other				2,09E-02	RHOA,S100A4
HSF2	-0,097	transcription regulator				2,09E-02	HSPA1A/HSPA1B,TXN
mevalonic acid		chemical - endogenous mammalian				2,09E-02	KLF2,PTGS2
piceatannol		chemical - endogenous non-mammalian				2,09E-02	PTGS2,TIMP2
RUNX1	-0,009	transcription regulator				2,09E-02	ANXA2,GNA15,KLF2,KRT80,SHANK2
F2R	-0,169	G-protein coupled receptor				2,12E-02	PTGS2,RHOA,S100A4
FAS	0,049	transmembrane receptor				2,13E-02	ANXA2,EPOR,IQGAP2,PDLIM7,TAGLN2,TNC
medroxyprogesterone acetate		chemical drug		0,557		2,15E-02	CYSTM1,EZR,IQGAP2,S100A11,TNC,WEE1,YWHAH
CGA		other				2,18E-02	NNAT,PTGS2,TIMP2
NfkB1-RelA		complex				2,19E-02	MUC5AC,PTGS2
anandamide		chemical - endogenous mammalian				2,19E-02	PTGS2,TPI1
ethionine		chemical toxicant				2,19E-02	GPX2,S100A11
tetraethylammonium		chemical drug				2,19E-02	RHOA,TPI1
NAMPT	0,029	cytokine				2,23E-02	BIRC7,PGD,TFAP2A
tetradecanoylphorbol acetate		chemical drug		1,520		2,24E-02	ADAM15,ECM1,EPOR,EZR,KLF2,MUC20,MUC5AC,PDLIM7,PTGS2,PTHLH
HMGA1	0,145	transcription regulator		1,967		2,25E-02	GNA15,KLF2,PTGS2,RHOB
5-azacytidine		chemical drug		1,091		2,25E-02	ANXA2,IRS2,PTGS2,RHOB
8-chloro-cAMP		chemical drug				2,26E-02	PTGS2
15-LOX		group				2,26E-02	MUC5AC
FEZF1	-0,169	transcription regulator				2,26E-02	KRAS
stevioside		chemical - endogenous non-mammalian				2,26E-02	PTGS2
tylophorine		chemical drug				2,26E-02	PTGS2
PHA-665752		chemical drug				2,26E-02	PTGS2
nebivolol		chemical drug				2,26E-02	PTGS2
SPRED1	-0,123	other				2,26E-02	KRAS
Jpx		other				2,26E-02	XIST
SLC27A4	0,563	transporter				2,26E-02	ELOVL1
IL17RC	-0,092	transmembrane receptor				2,26E-02	STEAP4
TSPAN33	-0,155	other				2,26E-02	PTGS2
Carlr		other				2,26E-02	PTGS2
VRK2	0,156	kinase				2,26E-02	PTGS2
TRMT6	0,075	other				2,26E-02	HMGCS2
HSPBP1	0,122	other				2,26E-02	HSPA1A/HSPA1B
DUOX1	0,095	enzyme				2,26E-02	MUC5AC
5730403I07Rik		other				2,26E-02	PTGS2
TRMT61A	0,150	enzyme				2,26E-02	HMGCS2
Eif2		complex				2,26E-02	PTGS2
CCL17		cytokine				2,26E-02	RHOA
PTPRF	0,017	phosphatase				2,26E-02	EMP3
CELA2A		peptidase				2,26E-02	MUC5AC
POU2F3	-0,183	transcription regulator				2,26E-02	FLG
mir-340		microRNA				2,26E-02	KRAS
K-604		chemical drug				2,26E-02	PTGS2
CD151	0,217	other				2,26E-02	RHOA
HOPX	-0,858	transcription regulator				2,26E-02	FLG
17-epi-resolvin D1		chemical - endogenous mammalian				2,26E-02	PTGS2
anatabine		chemical - endogenous non-mammalian				2,26E-02	PTGS2
RGD1560225		other				2,26E-02	PTGS2
SKLB023		chemical reagent				2,26E-02	PTGS2
LOC101927189		other				2,26E-02	PTGS2
NMI	0,105	transcription regulator				2,26E-02	PTGS2
Apela		other				2,26E-02	KLF2
CAY10397		chemical reagent				2,26E-02	PTGS2
PCCA-DT	-0,028	other				2,26E-02	ENO1
farnesyltransferase inhibitor		chemical drug				2,26E-02	KRAS
(+)-epicatechin		chemical drug				2,26E-02	PTGS2
phenylacetic acid		chemical - endogenous mammalian				2,26E-02	TIMP2
1-butanol		chemical - endogenous non-mammalian				2,26E-02	PTGS2
liarozole		chemical drug				2,26E-02	KRT16
bumetanide		chemical drug				2,26E-02	PTGS2
phenylhydrazine		chemical toxicant				2,26E-02	SELENOW
betamethasone valerate		chemical drug				2,26E-02	PTGS2
ethyl linoleate		chemical - endogenous mammalian				2,26E-02	PTGS2
cadmium sulfate		chemical toxicant				2,26E-02	PTGS2
vanadium pentoxide		chemical toxicant				2,26E-02	PTGS2
1-eicosapentaenoylglycerol		chemical reagent				2,26E-02	PTGS2
atosibanum		biologic drug				2,26E-02	PTGS2
tiotropium		chemical drug				2,26E-02	MUC5AC
tyrphostin AG 18		chemical drug				2,26E-02	AKR1C3
SP1	-0,090	transcription regulator		1,796	bias	2,27E-02	EPOR,EZR,KRT16,LTBP3,MUC5AC,PTGS2,TIMP2,TNC
1-methyl-4-phenyl-1,2,3,6-tetrahydropyridine		chemical toxicant				2,29E-02	ANXA2,PTGS2,RHOA
phosphate		chemical - endogenous mammalian				2,29E-02	ECM1,RHOC,TAGLN2
NORAD	-0,033	other				2,29E-02	RHOA,RHOB
laminaran		chemical drug				2,29E-02	PTGS2,TNC
GW501516		chemical drug				2,34E-02	KLK11,KLK6,PTGS2
NOS2		enzyme		0,862		2,36E-02	IRS2,MUC5AC,PTGS2,SPRR3
rosiglitazone		chemical drug		-1,062		2,39E-02	BIRC7,GPAT3,HMGCS2,IRS2,KLF2,PTGS2,TNC
PCGEM1		other				2,40E-02	ENO1,PGD
SLC9A3R1	-0,131	transporter				2,40E-02	EZR,S100A4
CIITA	0,323	transcription regulator				2,40E-02	CTSE,HLA-DMA
ATF1	0,029	transcription regulator				2,40E-02	PTGS2,RHOA
ARRB1	-0,038	transcription regulator				2,40E-02	IRS2,PTGS2
1,2-dimethylhydrazine		chemical toxicant				2,40E-02	HMGCS2,PTGS2
S-nitrosoglutathione		chemical toxicant				2,40E-02	IRS2,PTGS2
CD24	0,293	other				2,40E-02	ECM1,EMP3,ISG20
IGF1		growth factor		1,399		2,42E-02	AKR1C1/AKR1C2,HSPA1A/HSPA1B,IRS2,KLK6,MUC5AC,PTGS2,PTHLH,WEE1
RHOA	0,341	enzyme				2,46E-02	RHOA,RHOB,RHOC
MAPK1	0,031	kinase		0,744		2,46E-02	HLA-DMA,IRS2,ISG20,MUC5AC,PTGS2,SHANK2
miR-1-3p (and other miRNAs w/seed GGAAUGU)		mature microRNA		-1,951	bias	2,49E-02	ANXA2,PDLIM7,SH3BGRL3,TAGLN2
gefitinib		chemical drug				2,49E-02	KRAS,PTGS2,RHOB,TIMP2
MALAT1	-0,096	other				2,50E-02	KRT16,LTBP3
AHSG	0,521	other				2,50E-02	AKR1C3,SPRR1A
EED	-0,031	transcription regulator				2,50E-02	MYT1,PTGS2
IFNE	0,409	cytokine				2,50E-02	ISG20,PTGS2
PDPK1	-0,032	kinase				2,50E-02	KLF2,XIST
ARHGAP21	0,195	other				2,50E-02	ISG20,PTGS2
retinoid		chemical drug				2,50E-02	MUC5AC,PTGS2
bexarotene		chemical drug		0,480		2,57E-02	AKR1C1/AKR1C2,AKR1C3,AMOTL2,PTGS2
prostaglandin E2		chemical - endogenous mammalian		1,492		2,57E-02	ANXA2,HLA-DMA,MUC5AC,PTGS2,ST3GAL1,TNFSF15
PTGER2		G-protein coupled receptor				2,58E-02	ECM1,PTGS2,TIMP2
INSIG1	-0,238	other				2,58E-02	ELOVL1,HMGCS2,IRS2
2,4,5,2',4',5'-hexachlorobiphenyl		chemical toxicant				2,58E-02	GPX2,WEE1,WNK2
CEBPB	0,021	transcription regulator		1,467		2,58E-02	AKR1C3,DYNLT1,IRS2,KRT6B,PTGS2,SPRR1A,WEE1,XIST
testosterone		chemical - endogenous mammalian		-0,059		2,60E-02	HMGCS2,HSPA1A/HSPA1B,IRS2,KRAS,PTGS2,TUBB2A
TXNRD1	0,188	enzyme				2,61E-02	GPX2,PGD
glutamine		chemical - endogenous mammalian				2,64E-02	AKR1C1/AKR1C2,HSPA1A/HSPA1B,PTGS2
homocysteine		chemical - endogenous mammalian				2,64E-02	AKR1C3,ANXA2,PTGS2
IL4		cytokine		0,146		2,68E-02	ANXA2,COBLL1,GNA15,HLA-DMA,HSPA1A/HSPA1B,ISG20,PTGS2,PTHLH,RHOA,SPRR1A
conjugated linoleic acid		chemical drug				2,73E-02	PTGS2,TXN
ATP2B2		transporter				2,73E-02	KLK6,LTBP3
PTGS1	-0,334	enzyme				2,73E-02	KLK6,PTGS2
GPX1	0,066	enzyme				2,73E-02	GPX2,TXN
sildenafil		chemical drug				2,73E-02	PTGS2,RHOA
beta-carotene		chemical - endogenous mammalian				2,73E-02	HSPA1A/HSPA1B,PTGS2
ouabain		chemical drug				2,73E-02	ANXA5,YWHAH
TREM1		transmembrane receptor		1,000		2,74E-02	PLAC8,PTGS2,SLCO4A1,TNFSF15
LGALS3	0,109	other				2,76E-02	KRAS,MUC5AC,PRSS3
GRIN3A	-0,122	ion channel				2,76E-02	LURAP1L,MYT1,PTGS2
HGF		growth factor		1,268		2,78E-02	ISG20,PTGS2,PTHLH,RHOB,TAGLN2,TNFSF15,YWHAH
trichostatin A		chemical drug		0,058		2,81E-02	EZR,GPX2,HMGCS2,KRT6B,PGD,PTGS2,RHOB,TIMP2,TNC,TXN
8-epi-prostaglandin F2alpha		chemical - endogenous mammalian				2,82E-02	PTHLH
Nfatc		group				2,82E-02	PTGS2
dibutyryl cGMP		chemical reagent				2,82E-02	PTGS2
dienogest		chemical drug				2,82E-02	PTGS2
NF-kappaB decoy		biologic drug				2,82E-02	PTGS2
Cpla2		group				2,82E-02	PTGS2
W146		chemical reagent				2,82E-02	PTGS2
aurapten		chemical - endogenous non-mammalian				2,82E-02	PTGS2
beta-sitosterol		chemical reagent				2,82E-02	PTGS2
luminespib		chemical drug				2,82E-02	HSPA1A/HSPA1B
FICD	-0,018	enzyme				2,82E-02	HSPA1A/HSPA1B
ENHO	0,260	other				2,82E-02	IRS2
anthralin		chemical drug				2,82E-02	KRT16
Dlx6os1		other				2,82E-02	WEE1
INSL5		other				2,82E-02	ENO1
Laminin2		complex				2,82E-02	RHOA
C1GALT1	0,037	enzyme				2,82E-02	MUC5AC
PLXND1	-0,171	transmembrane receptor				2,82E-02	MUC5AC
GATAD2A	0,069	transcription regulator				2,82E-02	PTGS2
RSF1	0,003	transcription regulator				2,82E-02	PTGS2
carvacrol		chemical drug				2,82E-02	PTGS2
Mucin		group				2,82E-02	PTGS2
EIF3I	0,121	translation regulator				2,82E-02	PTGS2
Atf		group				2,82E-02	PTGS2
CTSD	0,167	peptidase				2,82E-02	TXN
AKAP11	-0,078	other				2,82E-02	RHOA
CHKA	-0,105	kinase				2,82E-02	PTGS2
NUP98	0,078	enzyme				2,82E-02	YWHAH
PRODH	0,167	enzyme				2,82E-02	PTGS2
PPP1R13B	-0,013	phosphatase				2,82E-02	LATS2
TIMP4	0,004	other				2,82E-02	TIMP2
2610528A11Rik		cytokine				2,82E-02	FLG
ARHGEF25	-0,456	other				2,82E-02	RHOA
NRP2	0,144	kinase				2,82E-02	S100A4
PFN1	0,211	other				2,82E-02	ANXA2
CDH4	0,238	other				2,82E-02	PTGS2
NME2	-0,076	kinase				2,82E-02	PTGS2
CCL25		cytokine				2,82E-02	BIRC7
SRSF6	-0,140	other				2,82E-02	TNC
N-lauroyl-L-phenylalanine		chemical reagent				2,82E-02	KLF2
astaxanthin		chemical drug				2,82E-02	PTGS2
PLAA	0,060	other				2,82E-02	PTGS2
Muc1		transmembrane receptor				2,82E-02	MUC5AC
2-cyclohexen-1-one		chemical - endogenous non-mammalian				2,82E-02	PTGS2
mevalonolactone		chemical reagent				2,82E-02	PTGS2
atrasentan		chemical drug				2,82E-02	PTGS2
lansoprazole		chemical drug				2,82E-02	PTGS2
ethacrynic acid		chemical drug				2,82E-02	AKR1C1/AKR1C2
ethyl protocatechuate		chemical reagent				2,82E-02	ENO1
CAY10595		chemical reagent				2,82E-02	PTGS2
1-docosapentaenoylglycerol		chemical reagent				2,82E-02	PTGS2
sappanone A		chemical - endogenous non-mammalian				2,82E-02	PTGS2
aclarubicin		chemical drug				2,82E-02	PTGS2
NADPH		chemical - endogenous mammalian				2,82E-02	PTGS2
5-hydroxytryptophan		chemical - endogenous mammalian				2,82E-02	PTGS2
marinobufagenin		chemical - endogenous mammalian				2,82E-02	ANXA5
EHMT1	0,059	transcription regulator				2,82E-02	CORO2A,ST3GAL1,STRA6
lipoxin A4		chemical - endogenous mammalian				2,84E-02	PTGS2,TIMP2
CYP1A2		enzyme				2,84E-02	SHANK2,WEE1
RUVBL1	0,224	transcription regulator				2,84E-02	ADAM15,PLAC8
PAX1		transcription regulator				2,84E-02	SPRR1A,SPRR3
U73122		chemical reagent				2,84E-02	PTGS2,RHOA
PI3K (complex)		complex		0,471		2,87E-02	HAS3,KLF2,KRAS,PTGS2,RHOB
mir-8	1,566	microRNA		1,172	bias	2,87E-02	AMOTL2,LATS2,PTHLH,TIMP2
KMT2D	-0,034	transcription regulator		-1,987	bias	2,87E-02	ACCS,KRT16,SPRR1A,SPRR1B
arsenite		chemical toxicant				2,89E-02	HSPA1A/HSPA1B,KLF2,PTGS2
CSF1	-0,108	cytokine		1,961		2,94E-02	ENO1,KLF2,RHOA,SELENOW,TPI1
IFNB1		cytokine		1,000		2,94E-02	ANXA5,ISG20,PTGS2,TIMP2,XIST
Ca2+		chemical - endogenous mammalian		1,217		2,94E-02	FLG,HMGCS2,IRS2,PTGS2,TIMP2
AGTR1		G-protein coupled receptor				2,95E-02	PTGS2,RHOA
KDR		kinase				2,95E-02	ANXA2,PTGS2
ZFTA-RELA		fusion gene/product				2,95E-02	PTGS2,S100A6
vincristine		chemical drug				2,95E-02	PTGS2,TUBB2A
ethanol		chemical - endogenous mammalian	Activated	2,016		2,99E-02	CFL1,ENO1,PTGS2,RHOB,TIMP2,TPI1,WEE1
CD 437		chemical drug	Inhibited	-2,000	bias	3,01E-02	CLIC1,ENO1,SH3BGRL3,TXN
IKBKB	0,079	kinase		0,254		3,05E-02	MUC5AC,PTGS2,S100A4,TIMP2,TNC
OLR1		transmembrane receptor				3,07E-02	HAS3,STRA6
quinolinic acid		chemical - endogenous mammalian				3,07E-02	HSPA1A/HSPA1B,PTGS2
genistein		chemical drug		1,104		3,07E-02	AKR1C3,BIRC7,GRK6,HSPA1A/HSPA1B,PTGS2,WEE1
TGFB3	-0,658	growth factor				3,08E-02	PTHLH,RHOA,TNC
8-bromo-cAMP		chemical reagent		1,054	bias	3,09E-02	EZR,IQGAP2,PTGS2,TIMP2,TNC,WEE1,YWHAH
EDN1	-0,205	cytokine				3,10E-02	ANXA5,EZR,PTGS2,TNC
EPO		cytokine				3,16E-02	CLIC1,EPOR,PTGS2,RHOA,TPI1
TXN	0,304	enzyme				3,19E-02	MUC5AC,TXN
HFE	-0,103	transmembrane receptor				3,21E-02	CTSE,PRSS2,PRSS3
paraquat		chemical toxicant				3,21E-02	KLF2,PTGS2,TXN
MRTFA	0,142	transcription regulator		0,921		3,30E-02	AMOTL2,EZR,PTGS2,TNC
obeticholic acid		chemical drug				3,31E-02	PTGS2,TIMP2
PF543		chemical drug				3,31E-02	PLAC8,TNC
PSMB11		peptidase				3,35E-02	HSPA1A/HSPA1B,PTGS2,RHOB
HNF1B	0,099	transcription regulator				3,35E-02	S100A2,S100A4,S100A6
3'-O-(4-benzoyl)benzoyladenosine 5'-triphosphate		chemical reagent				3,37E-02	PTGS2
RADA16-4G-BMHP1		chemical reagent				3,37E-02	TIMP2
teichoic acid		chemical - endogenous non-mammalian				3,37E-02	PTGS2
etretinate		chemical drug				3,37E-02	KRT16
lupeol		chemical drug				3,37E-02	PTGS2
benfluorex		chemical drug				3,37E-02	HMGCS2
hydroxyethylnorfenfluramine		chemical - endogenous mammalian				3,37E-02	HMGCS2
LRRC26	-0,839	ion channel				3,37E-02	PRSS3
DLX6-AS1		other				3,37E-02	WEE1
CYP26B1	-0,109	enzyme				3,37E-02	FLG
SNHG15	0,202	other				3,37E-02	KLF2
PLA2G4E	0,122	enzyme				3,37E-02	KRT6B
GPR68	0,262	G-protein coupled receptor				3,37E-02	PTGS2
FGF13		growth factor				3,37E-02	HSPA6
ABCD2		transporter				3,37E-02	PTGS2
MUC2	0,055	other				3,37E-02	PTGS2
miR-137-3p (miRNAs w/seed UAUUGCU)		mature microRNA				3,37E-02	TNC
NUCB2	-0,017	other				3,37E-02	PTGS2
AMBN		growth factor				3,37E-02	RHOA
ABHD5	-0,015	enzyme				3,37E-02	FLG
Irs3		other				3,37E-02	IRS2
TAB2	-0,013	other				3,37E-02	PTGS2
ELP1	0,078	other				3,37E-02	RHOA
GCH1	0,002	enzyme				3,37E-02	TNC
UBE2D1	-0,058	enzyme				3,37E-02	PTGS2
glaucocalyxin A		chemical - endogenous non-mammalian				3,37E-02	PTGS2
BTG1	0,036	transcription regulator				3,37E-02	PTGS2
AQP5	-0,676	transporter				3,37E-02	MUC5AC
19,20-epoxydocosapentaenoic acid		chemical - endogenous mammalian				3,37E-02	S100A4
ANP32A	0,079	other				3,37E-02	PTGS2
PTPRN2	-0,071	phosphatase				3,37E-02	IRS2
MIA-459		chemical reagent				3,37E-02	PTGS2
MIA-313		chemical reagent				3,37E-02	PTGS2
gelam honey		chemical reagent				3,37E-02	PTGS2
furosemide		chemical drug				3,37E-02	PTGS2
pyridoxal phosphate-6-azophenyl-2',4'-disulfonic acid		chemical reagent				3,37E-02	PTGS2
EGTA acetoxymethyl ester		chemical reagent				3,37E-02	PTGS2
olmesartan medoxomil		chemical drug				3,37E-02	PTGS2
arginine methyltransferase inhibitor-1		chemical reagent				3,37E-02	PTGS2
ferric nitrilotriacetate		chemical toxicant				3,37E-02	PTGS2
evodenoson		chemical drug				3,37E-02	PTGS2
butylated hydroxytoluene		chemical toxicant				3,37E-02	PTGS2
dibenzoylmethane		chemical toxicant				3,37E-02	PTGS2
quinapril		chemical drug				3,37E-02	PTHLH
PDZ1i		chemical reagent				3,37E-02	RHOA
Z-VEID-FMK		chemical reagent				3,37E-02	TFAP2A
cockroach extract		chemical reagent				3,37E-02	PTGS2
ginsenoside Rg1		chemical - endogenous non-mammalian				3,37E-02	PTGS2
LIN28A		other				3,43E-02	KRAS,LATS2
RNASEH2A	0,146	enzyme				3,43E-02	ISG20,PTGS2
ITGB2	-0,528	transmembrane receptor				3,43E-02	PTGS2,RHOA
candesartan		chemical drug				3,43E-02	PTHLH,RHOA
zVAD-FMK		chemical - protease inhibitor				3,43E-02	ANXA5,TFAP2A
pristane		chemical toxicant				3,43E-02	EPOR,PTGS2
TCF3	0,120	transcription regulator				3,46E-02	AATF,CTSE,EPOR,KLF2,PLAC8,PRSS3
PRKCA	0,028	kinase				3,49E-02	HSPA1A/HSPA1B,MUC5AC,PTGS2
RBPJ	-0,082	transcription regulator				3,49E-02	PLAC8,PRSS3,TNC,TPPP3
DGCR8	0,011	enzyme				3,56E-02	KRAS,TNC
HOXA13	-0,029	transcription regulator				3,56E-02	ENO1,PTGS2
TEAD3	-0,025	transcription regulator				3,56E-02	AMOTL2,LATS2
MAP2K5	-0,042	kinase				3,56E-02	KLF2,PTGS2
N-formyl-Met-Leu-Phe		chemical reagent				3,56E-02	PTGS2,TAGLN2
MIR17HG	0,304	other				3,56E-02	CLIC1,FRAS1,KLF2
RAC1	0,134	enzyme				3,63E-02	KRT6B,PTGS2,RHOA
tributyltin		chemical reagent				3,63E-02	KRT80,SLCO4A1,TNC
IPMK	-0,106	kinase				3,68E-02	RHOA,TAGLN2
MMP1		peptidase				3,68E-02	PTGS2,S100A4
advanced glycation end-products		chemical - endogenous mammalian				3,68E-02	KLF2,PTGS2
rolipram		chemical drug				3,68E-02	MUC5AC,PTGS2
nitroprusside		chemical drug				3,68E-02	PTGS2,RHOA
ziritaxestat		chemical drug				3,68E-02	AKR1C1/AKR1C2,AKR1C3
ATP		chemical - endogenous mammalian				3,70E-02	MUC5AC,PTGS2,TXN
paclitaxel		chemical drug				3,72E-02	ANXA5,NNAT,PTGS2,TFAP2A,TIMP2
ANGPT2	0,002	growth factor		1,154	bias	3,75E-02	HSPA1A/HSPA1B,PTGS2,PTHLH,RHOB
GRB2	0,068	other				3,81E-02	SPRR1A,SPRR3
NQO1	0,260	enzyme				3,81E-02	ENO1,PTGS2
MAP3K1	-0,108	kinase				3,81E-02	PTGS2,TNC
SMYD1		transcription regulator				3,81E-02	PGD,TPI1
salirasib		chemical drug				3,81E-02	KRAS,TPI1
SOX9	-0,099	transcription regulator				3,85E-02	CEACAM5,S100A4,TIMP2
dimethyl sulfoxide		chemical drug				3,85E-02	EMP3,EPOR,IRS2
resiquimod		chemical drug		1,471		3,85E-02	EZR,IRS2,ISG20,MUC20,PTGS2,TNFSF15
propylthiouracil		chemical drug				3,86E-02	AKR1C3,EMP3,MYT1,NNAT
2-(3-hydroxypropoxy)calcitriol		chemical drug				3,93E-02	EZR
(6)-gingerol		chemical - endogenous non-mammalian				3,93E-02	PTGS2
triptonide		chemical - endogenous non-mammalian				3,93E-02	PTGS2
coconut oil		chemical drug				3,93E-02	PTGS2
menthol		chemical drug				3,93E-02	RHOA
4732491K20Rik		other				3,93E-02	PTGS2
PRCP	0,031	peptidase				3,93E-02	KLF2
EIF4A3	0,082	enzyme				3,93E-02	ONECUT2
NOX5		ion channel				3,93E-02	PTGS2
ADAM21	-0,620	peptidase				3,93E-02	TPPP3
HDGF	0,112	growth factor				3,93E-02	PTGS2
ASPN		other				3,93E-02	PTGS2
ZNF750	0,874	transcription regulator				3,93E-02	SPRR1B
TCIM		other				3,93E-02	PTGS2
sphingomyelinase		group				3,93E-02	PTGS2
PDGFD		growth factor				3,93E-02	PTGS2
DVL1	0,063	other				3,93E-02	PTGS2
RHEB	0,119	enzyme				3,93E-02	IRS2
miR-542-3p (miRNAs w/seed GUGACAG)		mature microRNA				3,93E-02	PTGS2
PDE3A		enzyme				3,93E-02	PTHLH
RBX1	0,049	enzyme				3,93E-02	RHOB
TDO2		enzyme				3,93E-02	PTGS2
SDC4	0,092	other				3,93E-02	KLF2
GATAD2B	-0,093	transcription regulator				3,93E-02	PTGS2
TPSD1		peptidase				3,93E-02	PTGS2
TBXA2R		G-protein coupled receptor				3,93E-02	PTGS2
TMPO	-0,003	other				3,93E-02	TIMP2
PROK1		growth factor				3,93E-02	PTGS2
LPAR2	0,168	G-protein coupled receptor				3,93E-02	PTGS2
APOBEC1	0,196	enzyme				3,93E-02	PTGS2
GGT1	-0,076	enzyme				3,93E-02	MUC5AC
GJA8		transporter				3,93E-02	IRS2
IL18RAP		transmembrane receptor				3,93E-02	PTGS2
ABCB7	-0,014	transporter				3,93E-02	TXN
XPA	-0,236	other				3,93E-02	PTGS2
PITPNA	0,037	transporter				3,93E-02	PTGS2
Eda		other				3,93E-02	PTHLH
Pde4d		enzyme				3,93E-02	PTGS2
NKRF	0,113	transcription regulator				3,93E-02	PTGS2
ubiquinone 9		chemical - endogenous mammalian				3,93E-02	HSPA1A/HSPA1B
4-coumaric acid		chemical - endogenous mammalian				3,93E-02	PTGS2
lemairamin		chemical reagent				3,93E-02	PTGS2
eugenol		chemical - endogenous non-mammalian				3,93E-02	PTGS2
rutin		chemical drug				3,93E-02	PTGS2
flavone		chemical - endogenous non-mammalian				3,93E-02	PTGS2
sanguinarine		chemical - endogenous non-mammalian				3,93E-02	TIMP2
atropine		chemical drug				3,93E-02	PTGS2
phosphatidic acid		chemical - endogenous mammalian				3,93E-02	PTGS2
12-hydroxyeicosatetraenoic acid		chemical - endogenous mammalian				3,93E-02	PTGS2
S-allyl-L-cysteine		chemical - endogenous non-mammalian				3,93E-02	PTGS2
L-cystine		chemical - endogenous mammalian				3,93E-02	PTGS2
leukotriene D4		chemical - endogenous mammalian				3,94E-02	KLF2,PTGS2
HDL		complex				3,94E-02	KLF2,PTGS2
FCGR2A		transmembrane receptor				3,94E-02	ISG20,PTGS2
NOX4		enzyme				3,94E-02	RHOA,RHOC
TCF7L2	0,039	transcription regulator		0,000	bias	4,00E-02	ELOVL1,HMGCS2,IRS2,NNAT,PTGS2,RHOA
CUL3	-0,046	enzyme				4,20E-02	BRD4,RHOB
KAT2B	-0,051	transcription regulator				4,20E-02	KLF2,PTGS2
EFNA2	-0,080	kinase				4,20E-02	KRT16,PTHLH
DETA-NONOate		chemical reagent				4,20E-02	PTGS2,TAGLN2
cholecalciferol		chemical - endogenous mammalian				4,23E-02	ANXA2,CEACAM6,PTHLH
YBX1	0,143	transcription regulator				4,30E-02	AATF,MUC13,PTGS2
1,1-diarylethylene-diammonium derivative		chemical reagent				4,34E-02	HLA-DMA,ISG20
MAP2K4	0,045	kinase				4,34E-02	PTGS2,TUBB2A
EBI3		cytokine				4,34E-02	CTSE,HLA-DMA
colchicine		chemical drug				4,34E-02	PTGS2,PTHLH
n-nitrosomethylbenzylamine		chemical toxicant				4,38E-02	ANXA2,PTGS2,YWHAH
progesterone		chemical - endogenous mammalian		0,410		4,45E-02	AKR1C3,EZR,IRS2,ISG20,PTGS2,S100A4,S100A6,ST3GAL1
WNT1		cytokine				4,46E-02	KRT6B,PTGS2,STRA6
12(S)-hydroxyeicosatetraenoic acid		chemical - endogenous non-mammalian				4,47E-02	PTGS2
dithioerythritol		chemical - endogenous non-mammalian				4,47E-02	TXN
ganglioside GD1a		chemical - endogenous mammalian				4,47E-02	PTGS2
ganglioside GM1		chemical - endogenous mammalian				4,47E-02	PTGS2
SU0268		chemical reagent				4,47E-02	KRAS
Y-320		chemical reagent				4,47E-02	COL17A1
CENPN	0,086	other				4,47E-02	ENO1
Thioredoxin reductase		group				4,47E-02	TXN
Smad1/5/8-Smad4		complex				4,47E-02	PTGS2
cyanidin 3-O-glucoside		chemical - endogenous non-mammalian				4,47E-02	PTGS2
GPX5		enzyme				4,47E-02	TXN
ADGRG3		G-protein coupled receptor				4,47E-02	RHOA
MAP3K21	0,062	kinase				4,47E-02	TNFSF15
LDH (family)		group				4,47E-02	TXN
CCL18		cytokine				4,47E-02	S100A4
FALEC	0,179	other				4,47E-02	ECM1
MYH10	-0,106	enzyme				4,47E-02	FLG
RBM38	0,303	other				4,47E-02	TNFSF15
RTN4R	0,121	transmembrane receptor				4,47E-02	PTGS2
LASP1	0,097	transporter				4,47E-02	S100A4
BLM	-0,013	enzyme				4,47E-02	ISG20
KIRREL1	0,008	other				4,47E-02	AMOTL2
PIWIL2	-0,285	enzyme				4,47E-02	LATS2
PLA2G5		enzyme				4,47E-02	PTGS2
TNRC6A	-0,073	other				4,47E-02	LATS2
CAPN2	0,266	peptidase				4,47E-02	RHOA
RHOC	0,304	enzyme				4,47E-02	RHOA
naproxen		chemical drug				4,47E-02	PTGS2
ICI 118,551		chemical reagent				4,47E-02	PTGS2
NCX-4040		chemical drug				4,47E-02	PTGS2
GW 5074		chemical drug				4,47E-02	PTGS2
citalopram		chemical drug				4,47E-02	TFAP2A
carnosol		chemical - endogenous non-mammalian				4,47E-02	PTGS2
cinnamon powder		chemical reagent				4,47E-02	IRS2
retinaldehyde		chemical - endogenous mammalian				4,47E-02	PTGS2
buserelin		biologic drug				4,47E-02	ANXA5
palmitoyl-Cys((RS)-2,3-di(palmitoyloxy)-propyl)-Ala-Gly-OH		chemical reagent				4,47E-02	PTGS2
tosyllysine chloromethyl ketone		chemical - protease inhibitor				4,47E-02	PTGS2
mannan		chemical - endogenous mammalian				4,47E-02	PTGS2
methapyrilene		chemical drug				4,54E-02	ANXA2,ANXA5,HMGCS2
S-nitroso-N-acetyl-DL-penicillamine		chemical reagent				4,61E-02	HSPA1A/HSPA1B,PTGS2
panobinostat		chemical drug				4,61E-02	PTGS2,RHOA
ACSL4	0,027	enzyme				4,61E-02	PTGS2,XIST
PARP1	-0,018	enzyme				4,62E-02	KRAS,PTGS2,TIMP2
tetrodotoxin		chemical drug				4,70E-02	LURAP1L,MYT1,PTGS2
NR1H4	0,233	ligand-dependent nuclear receptor		-0,152		4,71E-02	LCN12,PTGS2,TIMP2,TPI1
LATS2	-0,336	kinase				4,75E-02	LATS2,PTGS2
ALK		kinase				4,75E-02	AKR1C1/AKR1C2,S100A11
APOA1	0,036	transporter				4,75E-02	KLF2,PTGS2
FKBP10	-0,074	enzyme				4,75E-02	PTGS2,TNFSF15
CD44	0,100	other				4,77E-02	ECM1,ENO1,HAS3,PTHLH
mir-155		microRNA				4,87E-02	ANXA2,PTGS2,WEE1
TO-901317		chemical reagent				4,89E-02	ELOVL1,ENO1,HMGCS2,PTGS2
nicotine		chemical drug				4,89E-02	ENO1,FLG,PTGS2,PTHLH
Creb		group		0,317		4,90E-02	IRS2,LTBP3,MUC5AC,PTGS2,PTHLH
let-7	-0,451	microRNA		-0,651	bias	4,95E-02	IRS2,KRAS,PTGS2,S100A4
UQCC3	0,079	other				4,95E-02	ATP13A2,ENO1,TPI1
RIGI	-0,080	enzyme				4,95E-02	ISG20,LTBP3,PTGS2
IL1B		cytokine	Activated	2,100		7,12E-02	GNA15,HSPA1A/HSPA1B,IRS2,ISG20,MUC5AC,PTGS2,PTHLH,RHOB,S100A6,TIMP2
KLF6	0,454	transcription regulator		1,951		7,22E-02	ANXA5,PTGS2,RHOB,TPI1
methylprednisolone		chemical drug	Activated	2,415		7,62E-02	AKR1C3,ANXA2,DHRS9,HSPA1A/HSPA1B,KLK11,KRAS,TUBA1C
NFE2L2	0,021	transcription regulator		1,996		8,94E-02	AKR1C1/AKR1C2,GPX2,PGD,PTGS2,TPI1,TXN
PRDM1	-0,259	transcription regulator	Activated	2,000		9,06E-02	ECM1,GPAT3,HLA-DMA,PLAC8
SPI1		transcription regulator	Activated	2,000		9,57E-02	CTSE,ISG20,MUC5AC,PTGS2
IL10RA	-0,154	transmembrane receptor	Activated	2,000		1,05E-01	B3GNT7,CTSE,ECM1,TNFSF15
IL15	0,036	cytokine		1,987		1,33E-01	ENO1,KLF2,PGD,S100A11,TPI1
Tgf beta		group	Activated	2,153		1,41E-01	KRT16,PTGS2,PTHLH,RHOB,TIMP2
IL1		group		1,901		1,45E-01	AKR1C1/AKR1C2,CEACAM6,PTGS2,TNC
gentamicin		chemical drug		1,982		1,45E-01	HSPA1A/HSPA1B,RHOA,SLCO4A1,YWHAH
D-glucose		chemical - endogenous mammalian		1,844		1,53E-01	ENO1,IRS2,PTGS2,RAB3B,S100A4,TAGLN2,TPI1
